# Supplementary material for: Dietary licorice enhances in vivo cadmium detoxification and modulates gut microbial metabolism in mice
Source: Imeta. 2022 Mar 10;1(1):e7. doi: 10.1002/imt2.7 (PMC10989944; doi:10.1002/imt2.7)
Supplement: Supplementary file 2 — Supporting Information. [file IMT2-1-e7-s002.xlsx]

## Sheet: Table S1
Table S1. Mass poisoning incidents associated with heavy metal exposure in China in recent years
Year	Location	Heavy metals	Number of residents poisoned	Reference
1989	A wastewater irrigated area of northeast China	Cd	Blood Cd 5.20 μg/L on average for 50 residents	Shen, Wenying, A study of relationship between Cd content and SOD, GSH-Px and MDA in human blood from a Cd polluted area in northeast China. Journal of Xiamen University (Natural Science), 1991, 30(5): 520-521
2001-2005	15 cities of China	Pb	1791 (0-6 yrs Children, 17141 surveyed)	Zhang, Shuaiming, et al., Study on blood lead level and related risk factors among children aged 0-6 years in 15 cities in China, Chinese Journal of Epidemiology, 2005, 26(9): 651-654
2004	Suzhou Industrial Park	Cd	4 (93 surveyed)	Liu, Renping and Zhang, Yiming, Levels of blood and urine cadmium of people at the Suzhou Industrial Park, China. Jiangsu Prevention Medicine, 2004, 15(4):40-41
2004	Huizhou	Cd	177	Shenzhen Economic Daily, Urine cadmium of 177 workers was found to be abnormally high in Huizhou, August 4, 2004
2004	Urumqi	Pb	6 (3-6 yrs Children, 200 surveyed)	Xie, Yanling et al., Levels of blood Pb and Cd of 200 pre-school children in Urumqi. Endemic Disease Bulletin, 2006, 21(5): 109-110
2004-2005	An E-waste Dismantling Area of Guiyu, Shantou	Cd	35 (Umbilical Cord Blood, 89 surveyed)	Qiu, Bo. Study on the levels of lead and cadmium and delta-aminolevulinic acid
				dehydratase gene polymorphism in umbilieal cord blood of newborn infants in electronic wastes recycling district. 2006, Master thesis, Shantou Univesity
2005-2006	Xining	Pb	300 (3-6 yrs Children, 2000 surveyed)	Hu, Aili, Levels of blood Pb and Cd of 2000 pre-school children in Xining. Chinese Journal of Epidemiology, 2008, 29(3): 276-278
2004-2005	Daqing city	Pb	544 (1-18 yrs, 4716 surveyed)	Fu, Baoqing et al., A survey of blood lead and cadmium levels of 4716 children in Daqing. Journal of Qiqihar Medical College, 2006, 27(2): 190
2005	Dongguan city	Cd, Pb	99 for Cd and 351 for Pb (1-18 yrs, 1490 surveyed)	Hua, Li et al., Analysis of blood Pb and Cd levels of 1490 children. CJCHC, 2006, 14(3): 304-305
2006	Wengyuan County, Dabaoshan Mine	Cd, Pb, Cu, Zn	563 (1205 surveyed)	Hong et al., Internal exposure level among individuals with long-term exposure to heavy metals from Dabaoshan mine, Journal of Environmental Health, 2013, 30(3): 235-238
2006	Dabaoshang Mine area	Cd	24.1μg/L on average for 563 residents	Liu, Nian, Internal exposure level among individuals with long-term exposure to heavy metals from Dabaoshan mine. Journal of Environmental Health, 2013, 30(3): 235-238
2007	Changchun	Pb	407 (1-6 yrs Children, 4700 surveyed)	Li, Zhenlai et al., Levels of blood Pb and Cd of 4700 children in Changchun. Chinese Journal of Laboratory Diagnosis, 2008, 12(7): 935-936
2008	Baoji	Pb	35 (1-14 yrs children, 318 surveyed)	Qiao, Zhengmei et al., Analysis of children’s blood lead, blood cadmium assay in Baoji city. Medical Recapitulate, 2009, 15(6): 949-950
2008-2009	Nanjing	Pb	41 (3-6 yrs Children, 500 surveyed)	Liu, Kangsheng, et al., Levels of blood Pb of 500 pre-school children in Nanjing. Henan Journal of Prevention Medicine, 2010, 21(5): 354-355
2008-2010	Wenling, Zhenjiang	Cd, Pb	81 for Cd and 516 for Pb (1-12 yrs children, 2386 surveyed)	Lin, Yan. 2386 cases of children’s blood lead and blood cadmium results analysis. Chinese Journal of Health Laboratory Technology, 2010, 20(11): 3005-3006
2009	Wanshan, Guiyang, Tongren	Pb	5 (7-11 yrs children, 170 surveyed)	Zhao, Jinxuan, Studies on concentrations of heavy metals in selected food stuffs and samples from Children and their effects on health, Master thesis, Shandong University of Technology
2009	12 incidents in several cities	Cd, Pb	>4000	Tencent News, https://news.qq.com/a/20100126/001093.htm, accessed on May 31, 2021
2009	Shizuishan Mine	Pb	749 (1-6 yrs children, 985 surveyed)	Wu, Shaoping and Li, Weiguo. Body mineral contents of children around the Shizuishan Mine area. Medicine and Health Care, 2009, 17(5): 35-37
2010	Xuzhou	Pb	42 (1-6 yrs Children, 2264 surveyed)	Zhou, Hongmei. Analysis of detection of trace elements and blood lead of 2264 preschool children in Yunlong District of Xuzhou city. Chinese Journal of School Doctor, 2012, 26(6): 420-421
2014	Xinjiang	Pb	343 (1-6 yrs Children, 2647 surveyed)	Li, Hongmei, et al., Levels of blood Pb of pre-school children in Wujiaqu of Xinjiang. International Journal of Laboratory Medicine, 2016, 27(1): 108-110
2014	Daxin Pb-Zn mine, Guangxi	Cd	>20	Baidu Encyclopedia, https://baike.baidu.com, accessed on May 31, 2021
2015	Sanshui, Zhanjiang, Lianzhou, and Raoping of Guangdong Province	Cd	170 (6-92 yrs, 2927 surveyed)	Zhang, Aihua et al., Analysis of blood cadmium level in general population of Guangdong Province. Chinese Occupational Medicine, 2015, 42(5): 495-499
2011-2018	A plant of Changsha	Cd	48 (93 surveyed)	Li, Jimeng et al., Dynamic observation on the levels of blood and urinary cadmium and urinary β2-microgloblin among cadmium-exposed workers in a zinc powder processing factory. Practical Prevention Medicine, 2018, 25(12): 438-440
2017	A battery plant, Jiangsu	Cd, Pb	4 for Cd and 109 for Pb (437 surveyed)	Liu, Xiaowen et al., Levels of blood Pb and Cd and their associations with urine Cd of workers at a battery plant of Jiangsu. Jiangsu Journal of Prevention Medicine, 2017, 28(5): 571-572

## Sheet: Table S2
Table S2. Statistical information of faeces metagenomic shotgun sequencing
Samples	Raw reads	Raw base (bp)	Clean reads	Clean base (bp)	Percent in raw reads (%)	Percent in raw bases (%)	Optimized reads	Optimized bases (bp)	Percent in raw reads (%)	Percent in raw bases (%)
Control_1	69381088	10476544288	68054608	10263867896	98.0881	97.97	67419316	10171115013	97.1725	97.0846
Control_2	92427566	13956562466	89156654	13449777004	96.4611	96.3688	89113000	13443529001	96.4139	96.3241
Control_3	96187134	14524257234	93963040	14179843836	97.6877	97.6287	93788960	14154293726	97.5068	97.4528
LE_1	85198460	12864967460	83288250	12567521718	97.7579	97.6879	82721586	12484745906	97.0928	97.0445
LE_2	107976444	16304443044	105589758	15935272848	97.7896	97.7358	105273114	15889468837	97.4964	97.4548
LE_3	103130188	15572658388	100962302	15237459284	97.8979	97.8475	100600624	15184817934	97.5472	97.5095
Cd_1	106404912	16067141712	103293702	15581492769	97.0761	96.9774	102751164	15503198707	96.5662	96.4901
Cd_2	90096570	13604582070	87922852	13265790558	97.5873	97.5097	87715064	13235855840	97.3567	97.2897
Cd_3	83267262	12573356562	81365144	12279085645	97.7156	97.6596	81339546	12275388564	97.6849	97.6302
Cd+LE_1	87059312	13145956112	84882212	12809156609	97.4993	97.438	84597008	12767624833	97.1717	97.1221
Cd+LE_2	83661302	12632856602	81726254	12334887990	97.687	97.6413	81616624	12319076972	97.556	97.5162
Cd+LE_3	84440476	12750511876	82408392	12437152909	97.5935	97.5424	82291314	12420445282	97.4548	97.4113

## Sheet: Table S3
Table S3. Data assembling information of faeces metagenomic shotgun sequencing
Sample	Contigs	Contigs bases (bp)	N50 (bp)	N90 (bp)	Max (bp)
Control_1	204534	322284927	5006	494	320401
Control_2	217504	376117342	6457	533	325764
Control_3	220202	408613291	8059	547	326740
LE_1	189131	254367965	2992	451	549105
LE_2	236082	329602556	3904	460	315815
LE_3	201922	259811890	2536	448	312791
Cd_1	225939	329465445	3922	475	355172
Cd_2	227039	341241253	3862	495	284798
Cd_3	218800	359318895	4792	525	325764
Cd+LE_1	192446	306100511	4846	505	351866
Cd+LE_2	166448	193302952	1975	425	276566
Cd+LE_3	208258	275531751	2830	453	316165

## Sheet: Table S4
Table S4. Gene annotation of faeces metagenomic shotgun sequencing
Sample	ORFs	Total Length(bp)	Average Length(bp)	Max(bp)
Control_1	421960	276388678	655.01	70563
Control_2	480643	322043139	670.03	22716
Control_3	514878	351247045	682.19	22716
LE_1	350137	218244083	623.31	24086
LE_2	455092	282830872	621.48	111705
LE_3	364721	223014896	611.47	37875
Cd_1	443559	283625031	639.43	112932
Cd_2	453384	293446219	647.24	75153
Cd_3	465324	308287150	662.52	22716
Cd+LE_1	397989	262522958	659.62	22716
Cd+LE_2	279931	165930139	592.75	16662
Cd+LE_3	384734	237705968	617.84	28751

## Sheet: Table S5 
				Table S5. Microbial diversity in the mouse gut in response to Cd toxicity and licorice dietary
Domain	Kingdom	Phylum	Class	Order	Family	Genus	Species	Control_1	Control_2	Control_3	LE_1	LE_2	LE_3	Cd_1	Cd_2	Cd_3	Cd+LE_1	Cd+LE_2	Cd+LE_3	Total
d__Bacteria	k__unclassified_d__Bacteria	p__Spirochaetes	c__Spirochaetia	o__Spirochaetales	f__Spirochaetaceae	g__Treponema	s__Treponema_medium	166	360	364	174	346	112	236	274	290	386	152	234	3094
d__Bacteria	k__unclassified_d__Bacteria	p__Proteobacteria	c__Betaproteobacteria	o__Neisseriales	f__Neisseriaceae	g__Neisseria	s__unclassified_g__Neisseria	16	20	56	38	42	40	82	6	2	16	46	80	444
d__Bacteria	k__unclassified_d__Bacteria	p__Candidatus_Uhrbacteria	c__unclassified_p__Candidatus_Uhrbacteria	o__unclassified_p__Candidatus_Uhrbacteria	f__unclassified_p__Candidatus_Uhrbacteria	g__unclassified_p__Candidatus_Uhrbacteria	s__Candidatus_Uhrbacteria_bacterium_GW2011_GWC2_53_7	4	0	0	0	0	0	0	0	0	0	2	0	6
d__Bacteria	k__unclassified_d__Bacteria	p__Bacteroidetes	c__Flavobacteriia	o__Flavobacteriales	f__Flavobacteriaceae	g__Lacinutrix	s__Lacinutrix_mariniflava	26	266	40	0	10	12	2	24	124	28	8	2	542
d__Bacteria	k__unclassified_d__Bacteria	p__Thermotogae	c__Thermotogae	o__Thermotogales	f__Thermotogaceae	g__Pseudothermotoga	s__Pseudothermotoga_hypogea	4	66	52	14	18	4	24	78	118	18	4	32	432
d__Bacteria	k__unclassified_d__Bacteria	p__Firmicutes	c__Clostridia	o__Clostridiales	f__unclassified_o__Clostridiales	g__Epulopiscium	s__Epulopiscium_sp._'N.t._morphotype_B'	950	692	1486	222	530	286	338	836	574	626	128	260	6928
d__Bacteria	k__unclassified_d__Bacteria	p__Firmicutes	c__Clostridia	o__Clostridiales	f__Lachnospiraceae	g__Lachnoclostridium	s__[Clostridium]_aerotolerans	27528	76900	45530	12332	16434	12162	18252	52714	77960	62280	7024	14230	423346
d__Bacteria	k__unclassified_d__Bacteria	p__Proteobacteria	c__Gammaproteobacteria	o__Enterobacteriales	f__Enterobacteriaceae	g__Erwinia	s__Erwinia_sp._SCU-B244	48	10	0	6	6	66	12	42	4	4	22	38	258
d__Bacteria	k__unclassified_d__Bacteria	p__Proteobacteria	c__Deltaproteobacteria	o__unclassified_c__Deltaproteobacteria	f__unclassified_c__Deltaproteobacteria	g__unclassified_c__Deltaproteobacteria	s__delta_proteobacterium_PSCGC_5342	648	1354	1504	342	568	324	768	618	1346	424	144	422	8462
d__Archaea	k__unclassified_d__Archaea	p__Euryarchaeota	c__Halobacteria	o__Haloferacales	f__Haloferacaceae	g__Halorubrum	s__Halorubrum_litoreum	0	0	20	0	0	0	0	0	6	0	0	0	26
d__Bacteria	k__unclassified_d__Bacteria	p__Actinobacteria	c__Actinobacteria	o__Corynebacteriales	f__Corynebacteriaceae	g__Corynebacterium	s__Corynebacterium_afermentans	2	4	2	4	0	2	2	0	0	4	2	2	24
d__Bacteria	k__unclassified_d__Bacteria	p__Firmicutes	c__Clostridia	o__Clostridiales	f__Clostridiaceae	g__unclassified_f__Clostridiaceae	s__Clostridiaceae_bacterium_MS3	90034	259604	158772	38516	61542	56344	49620	143314	313748	122130	24722	50762	1369108
d__Bacteria	k__unclassified_d__Bacteria	p__Firmicutes	c__Clostridia	o__Clostridiales	f__Eubacteriaceae	g__Eubacterium	s__Eubacterium_sp._CAG:76	9036	30368	18142	3646	6248	5564	7286	21660	30912	26284	2540	4756	166442
d__Bacteria	k__unclassified_d__Bacteria	p__Cyanobacteria	c__unclassified_p__Cyanobacteria	o__Oscillatoriales	f__unclassified_o__Oscillatoriales	g__Pseudanabaena	s__Pseudanabaena_biceps	30	26	8	8	22	26	10	20	24	32	8	14	228
d__Bacteria	k__unclassified_d__Bacteria	p__Bacteroidetes	c__Flavobacteriia	o__Flavobacteriales	f__Flavobacteriaceae	g__Flavobacterium	s__Flavobacterium_sp._MEB061	0	26	14	2	14	6	4	0	28	34	2	8	138
d__Bacteria	k__unclassified_d__Bacteria	p__Firmicutes	c__Clostridia	o__Clostridiales	f__Lachnospiraceae	g__Blautia	s__Blautia_obeum	59196	129392	98614	28638	38850	37338	45400	81520	138382	89204	17646	28144	792324
d__Bacteria	k__unclassified_d__Bacteria	p__Firmicutes	c__Bacilli	o__Lactobacillales	f__Lactobacillaceae	g__Lactobacillus	s__Lactobacillus_mucosae	200	232	202	194	556	18	60	174	188	170	200	30	2224
d__Bacteria	k__unclassified_d__Bacteria	p__Firmicutes	c__Clostridia	o__Clostridiales	f__Ruminococcaceae	g__Ruminococcus	s__Ruminococcus_sp._CAG:724	3138	5074	8536	2256	3134	2264	4232	3808	4316	4334	1230	2710	45032
d__Bacteria	k__unclassified_d__Bacteria	p__Firmicutes	c__Clostridia	o__Clostridiales	f__Caldicoprobacteraceae	g__Caldicoprobacter	s__Caldicoprobacter_oshimai	2800	6802	5352	2404	3884	3262	3286	4006	5738	4534	1702	3144	46914
d__Bacteria	k__unclassified_d__Bacteria	p__Proteobacteria	c__Gammaproteobacteria	o__Alteromonadales	f__Pseudoalteromonadaceae	g__Pseudoalteromonas	s__Pseudoalteromonas_phenolica	0	4	8	0	0	0	0	0	0	0	0	0	12
d__Bacteria	k__unclassified_d__Bacteria	p__Firmicutes	c__Bacilli	o__Bacillales	f__Bacillaceae	g__Anoxybacillus	s__Anoxybacillus_sp._ATCC_BAA-2555	166	186	208	190	76	72	204	152	30	54	50	42	1430
d__Bacteria	k__unclassified_d__Bacteria	p__Proteobacteria	c__Gammaproteobacteria	o__unclassified_c__Gammaproteobacteria	f__unclassified_c__Gammaproteobacteria	g__Thiohalorhabdus	s__Thiohalorhabdus_denitrificans	0	0	4	0	4	0	0	0	4	0	0	0	12
d__Bacteria	k__unclassified_d__Bacteria	p__Proteobacteria	c__Alphaproteobacteria	o__Rhodospirillales	f__Rhodospirillaceae	g__Novispirillum	s__Novispirillum_itersonii	12	72	92	0	36	4	30	20	42	46	0	52	406
d__Bacteria	k__unclassified_d__Bacteria	p__Firmicutes	c__Bacilli	o__Bacillales	f__Thermoactinomycetaceae	g__Shimazuella	s__Shimazuella_kribbensis	60	20	152	8	68	20	14	30	40	14	4	22	452
d__Bacteria	k__unclassified_d__Bacteria	p__Actinobacteria	c__Actinobacteria	o__Actinomycetales	f__Actinomycetaceae	g__Actinomyces	s__Actinomyces_sp._oral_taxon_175	16	6	8	8	12	0	4	2	10	2	2	20	90
d__Bacteria	k__unclassified_d__Bacteria	p__Actinobacteria	c__Actinobacteria	o__Actinomycetales	f__Actinomycetaceae	g__Actinomyces	s__Actinomyces_sp._oral_taxon_172	50	60	60	32	40	38	88	124	30	24	24	40	610
d__Bacteria	k__unclassified_d__Bacteria	p__Proteobacteria	c__Betaproteobacteria	o__Neisseriales	f__Neisseriaceae	g__Eikenella	s__Eikenella_corrodens	26	38	44	28	44	18	16	34	18	8	8	14	296
d__Viruses	k__unclassified_d__Viruses	p__unclassified_d__Viruses	c__unclassified_d__Viruses	o__Caudovirales	f__unclassified_o__Caudovirales	g__unclassified_o__Caudovirales	s__Bacillus_phage_Grass	2	90	2	0	4	6	0	24	4	8	0	0	140
d__Bacteria	k__unclassified_d__Bacteria	p__Firmicutes	c__Bacilli	o__Bacillales	f__Bacillaceae	g__Bacillus	s__Bacillus_cihuensis	292	626	330	134	154	292	306	286	406	42	34	44	2946
d__Bacteria	k__unclassified_d__Bacteria	p__Proteobacteria	c__Alphaproteobacteria	o__Rhizobiales	f__Rhizobiaceae	g__Rhizobium	s__Rhizobium_sp._Root149	8	2	16	8	14	2	6	8	16	0	4	22	106
d__Bacteria	k__unclassified_d__Bacteria	p__Actinobacteria	c__Actinobacteria	o__Streptomycetales	f__Streptomycetaceae	g__Streptomyces	s__Streptomyces_sp._SBT349	90	200	208	42	82	34	80	92	120	36	8	44	1036
d__Bacteria	k__unclassified_d__Bacteria	p__Firmicutes	c__Bacilli	o__Lactobacillales	f__Lactobacillaceae	g__Lactobacillus	s__Lactobacillus_graminis	6	0	4	0	0	0	0	0	0	0	0	0	10
d__Bacteria	k__unclassified_d__Bacteria	p__Actinobacteria	c__Actinobacteria	o__Streptomycetales	f__Streptomycetaceae	g__Streptomyces	s__Streptomyces_sp._NRRL_S-104	0	42	82	0	48	0	0	44	136	0	30	28	410
d__Bacteria	k__unclassified_d__Bacteria	p__Firmicutes	c__Bacilli	o__Lactobacillales	f__Lactobacillaceae	g__Lactobacillus	s__Lactobacillus_collinoides	10	22	38	10	20	18	32	52	34	4	4	16	260
d__Bacteria	k__unclassified_d__Bacteria	p__Firmicutes	c__Bacilli	o__Bacillales	f__Bacillaceae	g__Bacillus	s__Bacillus_massilioanorexius	540	748	600	230	562	338	13280	568	732	740	98	238	18674
d__Bacteria	k__unclassified_d__Bacteria	p__Firmicutes	c__Bacilli	o__Bacillales	f__Planococcaceae	g__Kurthia	s__Kurthia_sp._11kri321	24	2	30	8	202	66	398	18	40	16	14	142	960
d__Bacteria	k__unclassified_d__Bacteria	p__Firmicutes	c__Clostridia	o__Thermoanaerobacterales	f__Thermoanaerobacteraceae	g__Ammonifex	s__Ammonifex_degensii	190	160	188	210	220	86	244	198	178	30	30	132	1866
d__Bacteria	k__unclassified_d__Bacteria	p__Firmicutes	c__Clostridia	o__Clostridiales	f__Clostridiaceae	g__Clostridium	s__Clostridium_paraputrificum	2468	6056	4676	1388	1808	1376	3310	2962	6154	2468	776	1436	34878
d__Bacteria	k__unclassified_d__Bacteria	p__Proteobacteria	c__Gammaproteobacteria	o__Chromatiales	f__Chromatiaceae	g__Lamprocystis	s__Lamprocystis_purpurea	8	2	16	0	2	4	4	34	0	2	0	4	76
d__Bacteria	k__unclassified_d__Bacteria	p__Proteobacteria	c__Epsilonproteobacteria	o__Campylobacterales	f__Helicobacteraceae	g__Helicobacter	s__Helicobacter_canadensis	50	162	136	118	98	34	32	38	126	74	14	10	892
d__Viruses	k__unclassified_d__Viruses	p__unclassified_d__Viruses	c__unclassified_d__Viruses	o__unclassified_d__Viruses	f__Retroviridae	g__Intracisternal_A-particles	s__Mouse_Intracisternal_A-particle	0	0	2	0	0	0	0	0	0	0	0	0	2
d__Bacteria	k__unclassified_d__Bacteria	p__Actinobacteria	c__Actinobacteria	o__Actinomycetales	f__Actinomycetaceae	g__Actinomyces	s__Actinomyces_vaccimaxillae	84	366	252	134	108	86	98	168	306	278	108	130	2118
d__Bacteria	k__unclassified_d__Bacteria	p__Bacteroidetes	c__Bacteroidia	o__Bacteroidales	f__Prevotellaceae	g__Prevotella	s__Prevotella_fusca	3776	4140	5396	8320	4598	4492	15826	2412	844	1446	8310	13006	72566
d__Bacteria	k__unclassified_d__Bacteria	p__Firmicutes	c__Bacilli	o__Bacillales	f__Bacillaceae	g__Paucisalibacillus	s__Paucisalibacillus_globulus	88	316	198	58	148	84	104	162	418	354	48	108	2086
d__Bacteria	k__unclassified_d__Bacteria	p__Proteobacteria	c__Gammaproteobacteria	o__Enterobacteriales	f__Enterobacteriaceae	g__Proteus	s__Proteus_hauseri	10	2	0	0	0	4	0	6	0	0	0	0	22
d__Bacteria	k__unclassified_d__Bacteria	p__Firmicutes	c__Clostridia	o__Thermoanaerobacterales	f__Thermoanaerobacterales_Family_III._Incertae_Sedis	g__Thermovenabulum	s__Thermovenabulum_gondwanense	174	308	342	170	460	156	882	274	402	220	72	258	3718
d__Bacteria	k__unclassified_d__Bacteria	p__Candidatus_Curtissbacteria	c__unclassified_p__Candidatus_Curtissbacteria	o__unclassified_p__Candidatus_Curtissbacteria	f__unclassified_p__Candidatus_Curtissbacteria	g__unclassified_p__Candidatus_Curtissbacteria	s__Candidatus_Curtissbacteria_bacterium_GW2011_GWA1_40_16	46	0	0	0	0	0	0	0	0	0	0	0	46
d__Bacteria	k__unclassified_d__Bacteria	p__Proteobacteria	c__Betaproteobacteria	o__Burkholderiales	f__Burkholderiaceae	g__Ralstonia	s__Ralstonia_solanacearum	364	70	210	28	104	78	50	52	190	8	8	14	1176
d__Archaea	k__unclassified_d__Archaea	p__Thaumarchaeota	c__Nitrososphaeria	o__Nitrososphaerales	f__Nitrososphaeraceae	g__Candidatus_Nitrosocosmicus	s__Thaumarchaeota_archaeon_MY3	2	16	20	0	8	0	0	4	28	20	4	6	108
d__Bacteria	k__unclassified_d__Bacteria	p__Actinobacteria	c__Actinobacteria	o__Streptomycetales	f__Streptomycetaceae	g__Streptomyces	s__Streptomyces_sp._NRRL_B-3229	6	0	4	4	2	0	8	8	2	6	10	10	60
d__Eukaryota	k__Metazoa	p__Chordata	c__Mammalia	o__Primates	f__Cercopithecidae	g__Macaca	s__Macaca_fascicularis	12	12	14	0	14	8	8	10	36	24	6	2	146
d__Bacteria	k__unclassified_d__Bacteria	p__Bacteroidetes	c__Flavobacteriia	o__Flavobacteriales	f__Flavobacteriaceae	g__Sediminicola	s__Sediminicola_sp._YIK13	166	120	0	484	986	636	574	12	8	220	664	0	3870
d__Bacteria	k__unclassified_d__Bacteria	p__Actinobacteria	c__Actinobacteria	o__Micrococcales	f__Microbacteriaceae	g__Leifsonia	s__Leifsonia_sp._109	8	0	8	38	10	14	2	8	0	0	4	0	92
d__Bacteria	k__unclassified_d__Bacteria	p__Firmicutes	c__Clostridia	o__Clostridiales	f__Ruminococcaceae	g__unclassified_f__Ruminococcaceae	s__Ruminococcaceae_bacterium_D16	61026	121810	205062	40274	83336	38684	108124	68776	112362	67478	25190	78168	1010290
d__Bacteria	k__unclassified_d__Bacteria	p__Firmicutes	c__Clostridia	o__Clostridiales	f__Lachnospiraceae	g__unclassified_f__Lachnospiraceae	s__Lachnospiraceae_bacterium_MA2020	14096	29532	23122	6098	9224	6266	7836	18854	25268	23064	3316	6404	173080
d__Bacteria	k__unclassified_d__Bacteria	p__Proteobacteria	c__Betaproteobacteria	o__Burkholderiales	f__Burkholderiaceae	g__Caballeronia	s__Paraburkholderia_choica	0	0	0	0	0	0	2	2	0	0	2	0	6
d__Bacteria	k__unclassified_d__Bacteria	p__Proteobacteria	c__Gammaproteobacteria	o__Salinisphaerales	f__Salinisphaeraceae	g__Salinisphaera	s__Salinisphaera_hydrothermalis	22	56	74	6	16	16	32	50	38	14	6	18	348
d__Bacteria	k__unclassified_d__Bacteria	p__Actinobacteria	c__Coriobacteriia	o__Coriobacteriales	f__Coriobacteriaceae	g__Collinsella	s__Collinsella_tanakaei	466	314	686	2588	640	298	1130	674	170	250	122	398	7736
d__Bacteria	k__unclassified_d__Bacteria	p__Firmicutes	c__Bacilli	o__Bacillales	f__Bacillaceae	g__Bacillus	s__Bacillus_sp._FJAT-27251	396	946	1578	110	378	116	630	328	626	230	114	176	5628
d__Bacteria	k__unclassified_d__Bacteria	p__Proteobacteria	c__Alphaproteobacteria	o__Rhizobiales	f__Aurantimonadaceae	g__Aureimonas	s__Aureimonas_sp._AU22	74	114	130	142	40	24	8	28	64	134	4	12	774
d__Bacteria	k__unclassified_d__Bacteria	p__Firmicutes	c__Bacilli	o__Lactobacillales	f__Streptococcaceae	g__Streptococcus	s__Streptococcus_sp._DD04	62	174	392	144	198	66	64	34	124	238	26	118	1640
d__Bacteria	k__unclassified_d__Bacteria	p__unclassified_d__Bacteria	c__unclassified_d__Bacteria	o__unclassified_d__Bacteria	f__unclassified_d__Bacteria	g__unclassified_d__Bacteria	s__candidate_division_WOR_1_bacterium_DG_54_3	666	2720	954	64	408	360	86	1084	3504	380	80	222	10528
d__Bacteria	k__unclassified_d__Bacteria	p__Actinobacteria	c__Actinobacteria	o__Bifidobacteriales	f__Bifidobacteriaceae	g__Bifidobacterium	s__Bifidobacterium_boum	54	102	70	454	38	20	52	60	38	20	36	18	962
d__Eukaryota	k__Fungi	p__Ascomycota	c__Eurotiomycetes	o__Eurotiales	f__Aspergillaceae	g__Aspergillus	s__Aspergillus_fumigatus	4	0	18	0	6	2	6	14	6	8	0	0	64
d__Bacteria	k__unclassified_d__Bacteria	p__Proteobacteria	c__Betaproteobacteria	o__Rhodocyclales	f__Rhodocyclaceae	g__Azovibrio	s__Azovibrio_restrictus	28	40	12	0	0	16	6	26	38	0	0	0	166
d__Bacteria	k__unclassified_d__Bacteria	p__Firmicutes	c__Negativicutes	o__Selenomonadales	f__Veillonellaceae	g__Selenomonas	s__Selenomonas_sp._oral_taxon_149	640	744	1308	266	482	200	392	430	458	624	280	314	6138
d__Bacteria	k__unclassified_d__Bacteria	p__Actinobacteria	c__Actinobacteria	o__Streptomycetales	f__Streptomycetaceae	g__Streptomyces	s__Streptomyces_sp._S4	0	32	0	0	0	0	0	0	0	0	0	0	32
d__Bacteria	k__unclassified_d__Bacteria	p__unclassified_d__Bacteria	c__unclassified_d__Bacteria	o__unclassified_d__Bacteria	f__unclassified_d__Bacteria	g__unclassified_d__Bacteria	s__Parcubacteria_group_bacterium_GW2011_GWD2_42_14	70	102	152	12	56	20	48	40	76	38	12	40	666
d__Bacteria	k__unclassified_d__Bacteria	p__Nitrospirae	c__Nitrospira	o__unclassified_c__Nitrospira	f__unclassified_c__Nitrospira	g__unclassified_c__Nitrospira	s__Nitrospira_bacterium_SG8_3	70	118	158	36	116	118	230	38	72	66	56	58	1136
d__Archaea	k__unclassified_d__Archaea	p__Euryarchaeota	c__Archaeoglobi	o__Archaeoglobales	f__Archaeoglobaceae	g__Geoglobus	s__Geoglobus_acetivorans	18	56	62	26	22	24	16	22	68	52	10	6	382
d__Bacteria	k__unclassified_d__Bacteria	p__Proteobacteria	c__Gammaproteobacteria	o__Vibrionales	f__Vibrionaceae	g__Photobacterium	s__Photobacterium_sanguinicancri	40	198	176	10	14	32	50	102	370	284	4	14	1294
d__Bacteria	k__unclassified_d__Bacteria	p__Firmicutes	c__Clostridia	o__Halanaerobiales	f__Halobacteroidaceae	g__Halonatronum	s__Halonatronum_saccharophilum	390	684	624	288	268	206	384	774	804	328	60	178	4988
d__Bacteria	k__unclassified_d__Bacteria	p__Bacteroidetes	c__Cytophagia	o__Cytophagales	f__Cytophagaceae	g__Dyadobacter	s__Dyadobacter_beijingensis	34	44	30	16	126	42	20	4	108	10	14	100	548
d__Bacteria	k__unclassified_d__Bacteria	p__Thermotogae	c__Thermotogae	o__Kosmotogales	f__Kosmotogaceae	g__Mesotoga	s__Mesotoga_prima	72	180	218	106	96	104	238	108	102	80	68	56	1428
d__Bacteria	k__unclassified_d__Bacteria	p__Firmicutes	c__Clostridia	o__Thermoanaerobacterales	f__Thermoanaerobacteraceae	g__Moorella	s__Moorella_glycerini	2172	2362	3714	1148	2474	1238	3080	2242	2150	898	562	1784	23824
d__Bacteria	k__unclassified_d__Bacteria	p__Proteobacteria	c__Betaproteobacteria	o__Burkholderiales	f__Oxalobacteraceae	g__Massilia	s__Massilia_sp._Root418	6	32	8	8	16	2	4	4	8	12	4	26	130
d__Eukaryota	k__Metazoa	p__Nematoda	c__Enoplea	o__Trichocephalida	f__Trichinellidae	g__Trichinella	s__Trichinella_nativa	712	10	92	588	398	340	742	224	4	310	98	156	3674
d__Bacteria	k__unclassified_d__Bacteria	p__Dictyoglomi	c__Dictyoglomia	o__Dictyoglomales	f__Dictyoglomaceae	g__Dictyoglomus	s__Dictyoglomus_thermophilum	358	548	486	180	180	90	162	350	486	536	36	108	3520
d__Bacteria	k__unclassified_d__Bacteria	p__Bacteroidetes	c__Flavobacteriia	o__Flavobacteriales	f__Flavobacteriaceae	g__Salinimicrobium	s__Salinimicrobium_terrae	14	50	54	22	8	16	8	20	26	22	2	8	250
d__Bacteria	k__unclassified_d__Bacteria	p__Firmicutes	c__Bacilli	o__Bacillales	f__Bacillaceae	g__Bacillus	s__Bacillus_sp._Soil745	68	174	122	12	12	14	28	190	158	20	0	10	808
d__Bacteria	k__unclassified_d__Bacteria	p__Proteobacteria	c__Alphaproteobacteria	o__Sphingomonadales	f__Sphingomonadaceae	g__Sphingopyxis	s__Sphingopyxis_sp._113P3	2	4	8	4	4	2	4	6	0	0	0	10	44
d__Bacteria	k__unclassified_d__Bacteria	p__Firmicutes	c__Negativicutes	o__Selenomonadales	f__Veillonellaceae	g__Mitsuokella	s__Mitsuokella_sp._oral_taxon_131	1412	2348	2284	786	776	838	922	1188	1040	2280	680	602	15156
d__Bacteria	k__unclassified_d__Bacteria	p__Proteobacteria	c__Betaproteobacteria	o__Methylophilales	f__Methylophilaceae	g__Methylotenera	s__Methylotenera_sp._1P/1	0	0	0	72	14	0	0	0	0	0	0	0	86
d__Eukaryota	k__Fungi	p__Basidiomycota	c__Agaricomycetes	o__Cantharellales	f__Ceratobasidiaceae	g__Rhizoctonia	s__Rhizoctonia_solani	2	8	6	2	2	0	10	6	0	12	0	4	52
d__Bacteria	k__unclassified_d__Bacteria	p__Candidatus_Nomurabacteria	c__unclassified_p__Candidatus_Nomurabacteria	o__unclassified_p__Candidatus_Nomurabacteria	f__unclassified_p__Candidatus_Nomurabacteria	g__unclassified_p__Candidatus_Nomurabacteria	s__Candidatus_Nomurabacteria_bacterium_GW2011_GWE1_35_16	10	50	14	6	36	12	6	0	32	86	16	18	286
d__Bacteria	k__unclassified_d__Bacteria	p__Firmicutes	c__Clostridia	o__Clostridiales	f__Clostridiaceae	g__Clostridium	s__Clostridium_sp._CAG:81	34264	121170	121766	43842	50186	27566	87472	86650	101476	89702	27862	54200	846156
d__Bacteria	k__unclassified_d__Bacteria	p__Actinobacteria	c__Actinobacteria	o__Streptomycetales	f__Streptomycetaceae	g__Streptomyces	s__Streptomyces_alboniger	12	10	30	6	8	2	0	2	4	14	0	4	92
d__Bacteria	k__unclassified_d__Bacteria	p__Firmicutes	c__Bacilli	o__Bacillales	f__Paenibacillaceae	g__Paenibacillus	s__Paenibacillus_sp._JDR-2	1556	1722	3004	664	1494	950	872	1720	1706	1814	520	920	16942
d__Bacteria	k__unclassified_d__Bacteria	p__Firmicutes	c__Bacilli	o__Bacillales	f__Paenibacillaceae	g__Paenibacillus	s__Paenibacillus_sp._SIT18	2244	5642	3214	402	1362	860	474	2980	6658	1226	308	1010	26380
d__Bacteria	k__unclassified_d__Bacteria	p__Firmicutes	c__Bacilli	o__Bacillales	f__Paenibacillaceae	g__Paenibacillus	s__Paenibacillus_ehimensis	1218	1488	1576	398	636	438	1130	1782	1556	1022	298	318	11860
d__Bacteria	k__unclassified_d__Bacteria	p__Proteobacteria	c__Gammaproteobacteria	o__Enterobacteriales	f__Enterobacteriaceae	g__Klebsiella	s__Klebsiella_sp._OBRC7	2	0	4	4	8	0	0	18	6	6	0	0	48
d__Bacteria	k__unclassified_d__Bacteria	p__Firmicutes	c__Bacilli	o__Bacillales	f__Staphylococcaceae	g__Staphylococcus	s__Staphylococcus_aureus	410	652	564	218	202	178	972	336	788	370	50	108	4848
d__Bacteria	k__unclassified_d__Bacteria	p__Firmicutes	c__Bacilli	o__Lactobacillales	f__Lactobacillaceae	g__Lactobacillus	s__unclassified_g__Lactobacillus	492	336	318	510	446	84	190	170	182	320	946	144	4138
d__Bacteria	k__unclassified_d__Bacteria	p__Actinobacteria	c__Actinobacteria	o__Bifidobacteriales	f__Bifidobacteriaceae	g__Bifidobacterium	s__Bifidobacterium_angulatum	658	798	722	498	166	118	486	428	1058	300	38	120	5390
d__Viruses	k__unclassified_d__Viruses	p__unclassified_d__Viruses	c__unclassified_d__Viruses	o__Caudovirales	f__Myoviridae	g__Spounalikevirus	s__Bacillus_phage_vB_BceM-Bc431v3	36	34	102	6	26	20	28	0	22	0	4	2	280
d__Viruses	k__unclassified_d__Viruses	p__unclassified_d__Viruses	c__unclassified_d__Viruses	o__Caudovirales	f__Myoviridae	g__unclassified_f__Myoviridae	s__Enterococcus_phage_ECP3	8	106	58	10	16	2	8	42	122	26	6	4	408
d__Bacteria	k__unclassified_d__Bacteria	p__Firmicutes	c__Clostridia	o__Clostridiales	f__Peptostreptococcaceae	g__Peptoclostridium	s__[Eubacterium]_yurii	418	668	850	462	630	468	366	506	546	830	164	466	6374
d__Bacteria	k__unclassified_d__Bacteria	p__unclassified_d__Bacteria	c__unclassified_d__Bacteria	o__unclassified_d__Bacteria	f__unclassified_d__Bacteria	g__unclassified_d__Bacteria	s__Parcubacteria_group_bacterium_GW2011_GWB1_56_8	42	50	38	22	170	42	172	64	144	20	24	88	876
d__Bacteria	k__unclassified_d__Bacteria	p__Chloroflexi	c__Anaerolineae	o__Anaerolineales	f__Anaerolineaceae	g__Flexilinea	s__Flexilinea_flocculi	2174	4590	7116	1208	2202	1450	3410	2824	4136	4438	850	1446	35844
d__Bacteria	k__unclassified_d__Bacteria	p__Proteobacteria	c__Alphaproteobacteria	o__Rhodospirillales	f__Acetobacteraceae	g__Acidiphilium	s__Acidiphilium_cryptum	210	190	0	768	1348	928	870	28	34	320	928	0	5624
d__Bacteria	k__unclassified_d__Bacteria	p__Spirochaetes	c__Spirochaetia	o__Spirochaetales	f__Borreliaceae	g__Borrelia	s__Borrelia_recurrentis	2	0	14	0	0	0	2	0	0	6	0	0	24
d__Bacteria	k__unclassified_d__Bacteria	p__Proteobacteria	c__Gammaproteobacteria	o__Enterobacteriales	f__Enterobacteriaceae	g__Shigella	s__Shigella_boydii	58	2	2	0	0	0	0	4	0	0	0	0	66
d__Bacteria	k__unclassified_d__Bacteria	p__Firmicutes	c__Bacilli	o__Bacillales	f__Bacillaceae	g__Bacillus	s__Bacillus_sp._SDLI1	12	0	2	0	10	0	10	12	0	6	4	0	56
d__Bacteria	k__unclassified_d__Bacteria	p__Firmicutes	c__Bacilli	o__Bacillales	f__Paenibacillaceae	g__Paenibacillus	s__Paenibacillus_etheri	462	694	1032	684	822	568	434	558	668	1640	270	592	8424
d__Bacteria	k__unclassified_d__Bacteria	p__Bacteroidetes	c__Cytophagia	o__Cytophagales	f__Cyclobacteriaceae	g__Cyclobacterium	s__Cyclobacterium_marinum	6	22	10	18	126	22	0	2	28	4	26	50	314
d__Bacteria	k__unclassified_d__Bacteria	p__Firmicutes	c__Bacilli	o__Lactobacillales	f__Carnobacteriaceae	g__Atopobacter	s__Atopobacter_phocae	48	66	278	90	154	40	90	62	152	86	18	120	1204
d__Bacteria	k__unclassified_d__Bacteria	p__Firmicutes	c__Clostridia	o__Clostridiales	f__Lachnospiraceae	g__Butyrivibrio	s__Butyrivibrio_sp._FCS006	1164	2234	2296	768	956	850	878	1520	2588	2126	472	678	16530
d__Bacteria	k__unclassified_d__Bacteria	p__Proteobacteria	c__Epsilonproteobacteria	o__Campylobacterales	f__Helicobacteraceae	g__Helicobacter	s__Helicobacter_mustelae	50	4	96	46	36	18	292	22	2	12	10	2	590
d__Bacteria	k__unclassified_d__Bacteria	p__Deinococcus-Thermus	c__Deinococci	o__Deinococcales	f__Deinococcaceae	g__Deinococcus	s__Deinococcus_gobiensis	6	2	8	2	4	4	10	0	0	4	2	2	44
d__Bacteria	k__unclassified_d__Bacteria	p__Proteobacteria	c__Alphaproteobacteria	o__Rickettsiales	f__Rickettsiaceae	g__Rickettsia	s__Rickettsia_argasii	440	280	1220	438	314	268	560	246	704	296	208	284	5258
d__Bacteria	k__unclassified_d__Bacteria	p__Firmicutes	c__Bacilli	o__Bacillales	f__Thermoactinomycetaceae	g__Desmospora	s__Desmospora_sp._8437	68	20	90	28	14	38	46	22	18	10	16	10	380
d__Bacteria	k__unclassified_d__Bacteria	p__Candidatus_Woesebacteria	c__unclassified_p__Candidatus_Woesebacteria	o__unclassified_p__Candidatus_Woesebacteria	f__unclassified_p__Candidatus_Woesebacteria	g__unclassified_p__Candidatus_Woesebacteria	s__Candidatus_Woesebacteria_bacterium_GW2011_GWA1_41_13b	2	4	0	0	0	0	0	4	0	0	0	0	10
d__Bacteria	k__unclassified_d__Bacteria	p__Deinococcus-Thermus	c__Deinococci	o__Thermales	f__Thermaceae	g__Meiothermus	s__Meiothermus_ruber	0	8	0	0	6	4	32	4	0	0	0	2	56
d__Bacteria	k__unclassified_d__Bacteria	p__Chloroflexi	c__Anaerolineae	o__Anaerolineales	f__Anaerolineaceae	g__Ornatilinea	s__Ornatilinea_apprima	110	376	358	72	166	68	228	172	178	76	42	198	2044
d__Archaea	k__unclassified_d__Archaea	p__Candidatus_Korarchaeota	c__unclassified_p__Candidatus_Korarchaeota	o__unclassified_p__Candidatus_Korarchaeota	f__unclassified_p__Candidatus_Korarchaeota	g__Candidatus_Korarchaeum	s__Candidatus_Korarchaeum_cryptofilum	0	0	0	20	2	0	0	0	0	0	0	0	22
d__Bacteria	k__unclassified_d__Bacteria	p__Proteobacteria	c__Gammaproteobacteria	o__Pseudomonadales	f__Moraxellaceae	g__Acinetobacter	s__Acinetobacter_sp._NIPH_298	0	4	14	2	10	12	2	0	0	0	4	14	62
d__Bacteria	k__unclassified_d__Bacteria	p__Firmicutes	c__Clostridia	o__Clostridiales	f__Clostridiaceae	g__Clostridium	s__Clostridium_sp._CAG:217	1970	4150	3740	1000	2254	1216	898	2540	4634	2144	540	1574	26660
d__Bacteria	k__unclassified_d__Bacteria	p__Cyanobacteria	c__unclassified_p__Cyanobacteria	o__Stigonematales	f__unclassified_o__Stigonematales	g__Fischerella	s__Fischerella_sp._PCC_9431	14	6	98	4	36	36	52	34	64	46	16	34	440
d__Bacteria	k__unclassified_d__Bacteria	p__Firmicutes	c__Clostridia	o__Clostridiales	f__Lachnospiraceae	g__Oribacterium	s__Oribacterium_asaccharolyticum	3490	8820	6282	1576	2822	1436	3612	5664	9316	6636	928	1740	52322
d__Bacteria	k__unclassified_d__Bacteria	p__Firmicutes	c__Bacilli	o__Bacillales	f__Paenibacillaceae	g__Paenibacillus	s__Paenibacillus_larvae	300	498	492	136	244	106	476	372	432	196	64	158	3474
d__Bacteria	k__unclassified_d__Bacteria	p__Firmicutes	c__Clostridia	o__Clostridiales	f__Clostridiaceae	g__Clostridium	s__Clostridium_sulfidigenes	1322	2480	2850	1186	1998	1378	2220	1198	2596	2024	500	1190	20942
d__Bacteria	k__unclassified_d__Bacteria	p__Proteobacteria	c__Gammaproteobacteria	o__Thiotrichales	f__Francisellaceae	g__Francisella	s__Francisella_tularensis	28	14	88	46	34	10	180	8	10	22	10	12	462
d__Bacteria	k__unclassified_d__Bacteria	p__Nitrospirae	c__Nitrospira	o__Nitrospirales	f__Nitrospiraceae	g__Thermodesulfovibrio	s__Thermodesulfovibrio_aggregans	0	0	56	0	46	0	6	4	8	32	0	30	182
d__Bacteria	k__unclassified_d__Bacteria	p__Bacteroidetes	c__Sphingobacteriia	o__Sphingobacteriales	f__Sphingobacteriaceae	g__Pedobacter	s__Pedobacter_kyungheensis	0	0	0	0	200	84	0	0	0	0	0	0	284
d__Bacteria	k__unclassified_d__Bacteria	p__Proteobacteria	c__Betaproteobacteria	o__Nitrosomonadales	f__Nitrosomonadaceae	g__Nitrosospira	s__Nitrosospira_sp._NpAV	0	0	0	0	410	186	0	0	0	0	0	0	596
d__Bacteria	k__unclassified_d__Bacteria	p__Proteobacteria	c__Alphaproteobacteria	o__Sphingomonadales	f__Sphingomonadaceae	g__Sphingomonas	s__Sphingomonas_sp._PAMC_26605	358	1604	784	124	186	158	280	1048	1634	1656	92	174	8098
d__Bacteria	k__unclassified_d__Bacteria	p__Proteobacteria	c__Alphaproteobacteria	o__Rhodospirillales	f__Acetobacteraceae	g__Rubritepida	s__Rubritepida_flocculans	0	0	0	2	2	2	4	2	0	0	0	2	14
d__Bacteria	k__unclassified_d__Bacteria	p__Firmicutes	c__Bacilli	o__Bacillales	f__Thermoactinomycetaceae	g__Thermoactinomyces	s__Thermoactinomyces_vulgaris	204	182	132	90	292	70	436	152	168	28	14	152	1920
d__Bacteria	k__unclassified_d__Bacteria	p__Spirochaetes	c__Spirochaetia	o__Spirochaetales	f__Spirochaetaceae	g__Treponema	s__Treponema_sp._OMZ_838	124	422	310	74	46	84	250	144	126	228	146	70	2024
d__Bacteria	k__unclassified_d__Bacteria	p__Bacteroidetes	c__Flavobacteriia	o__Flavobacteriales	f__Flavobacteriaceae	g__Flavobacterium	s__Flavobacterium_sp._Leaf82	828	526	654	652	1528	1052	1100	278	254	564	866	224	8526
d__Viruses	k__unclassified_d__Viruses	p__unclassified_d__Viruses	c__unclassified_d__Viruses	o__Caudovirales	f__Siphoviridae	g__unclassified_f__Siphoviridae	s__Mycobacterium_phage_Phantastic	2	0	12	0	0	0	2	22	6	2	0	8	54
d__Bacteria	k__unclassified_d__Bacteria	p__Proteobacteria	c__Deltaproteobacteria	o__Desulfobacterales	f__Desulfobacteraceae	g__Desulfosarcina	s__Desulfosarcina_cetonica	42	166	184	62	42	52	122	132	192	0	14	18	1026
d__Bacteria	k__unclassified_d__Bacteria	p__Firmicutes	c__Clostridia	o__Clostridiales	f__Ruminococcaceae	g__Anaerotruncus	s__Anaerotruncus_sp._G3(2012)	342862	765180	606900	99656	314290	167570	238030	820396	862270	599750	110300	218480	5145684
d__Bacteria	k__unclassified_d__Bacteria	p__Firmicutes	c__Clostridia	o__Clostridiales	f__Lachnospiraceae	g__unclassified_f__Lachnospiraceae	s__Lachnospiraceae_bacterium_7_1_58FAA	64296	83518	199410	34784	72416	176076	87806	66252	83574	52920	19500	58078	998630
d__Bacteria	k__unclassified_d__Bacteria	p__Bacteroidetes	c__Sphingobacteriia	o__Sphingobacteriales	f__Sphingobacteriaceae	g__Sphingobacterium	s__Sphingobacterium_spiritivorum	24	54	0	12	0	0	8	10	4	0	50	34	196
d__Bacteria	k__unclassified_d__Bacteria	p__Actinobacteria	c__Actinobacteria	o__Micrococcales	f__Microbacteriaceae	g__Microbacterium	s__Microbacterium_paraoxydans	0	0	0	134	8	0	0	0	0	0	0	0	142
d__Bacteria	k__unclassified_d__Bacteria	p__Bacteroidetes	c__Bacteroidia	o__Bacteroidales	f__Rikenellaceae	g__Alistipes	s__Alistipes_sp._CAG:29	5382	8342	9854	17420	6356	7192	23560	2638	1562	2648	15864	24078	124896
d__Bacteria	k__unclassified_d__Bacteria	p__Proteobacteria	c__Alphaproteobacteria	o__Rhizobiales	f__Bradyrhizobiaceae	g__Bradyrhizobium	s__Bradyrhizobium_sp._WSM2793	46	62	22	8	22	16	16	52	62	48	0	4	358
d__Bacteria	k__unclassified_d__Bacteria	p__Actinobacteria	c__Actinobacteria	o__Propionibacteriales	f__Nocardioidaceae	g__Nocardioides	s__Nocardioides_luteus	4	18	8	0	4	0	0	16	12	0	0	0	62
d__Bacteria	k__unclassified_d__Bacteria	p__Bacteroidetes	c__Flavobacteriia	o__Flavobacteriales	f__Flavobacteriaceae	g__Cellulophaga	s__Cellulophaga_baltica	0	44	0	0	0	0	0	0	0	0	0	0	44
d__Bacteria	k__unclassified_d__Bacteria	p__Bacteroidetes	c__Cytophagia	o__Cytophagales	f__Cytophagaceae	g__Rufibacter	s__Rufibacter_tibetensis	4	42	6	638	64	0	18	16	4	6	14	0	812
d__Bacteria	k__unclassified_d__Bacteria	p__Proteobacteria	c__Gammaproteobacteria	o__Pseudomonadales	f__Moraxellaceae	g__Acinetobacter	s__Acinetobacter_johnsonii	0	14	6	78	40	2	24	0	4	10	44	14	236
d__Bacteria	k__unclassified_d__Bacteria	p__Planctomycetes	c__Planctomycetia	o__Planctomycetales	f__Planctomycetaceae	g__Rhodopirellula	s__Rhodopirellula_europaea	86	34	102	178	2	16	30	26	62	20	0	2	558
d__Bacteria	k__unclassified_d__Bacteria	p__Firmicutes	c__Erysipelotrichia	o__Erysipelotrichales	f__Erysipelotrichaceae	g__Catenibacterium	s__Catenibacterium_sp._CAG:290	306	1104	722	734	376	300	332	224	942	1292	226	218	6776
d__Bacteria	k__unclassified_d__Bacteria	p__Proteobacteria	c__Gammaproteobacteria	o__Vibrionales	f__Vibrionaceae	g__unclassified_f__Vibrionaceae	s__unclassified_f__Vibrionaceae	8	10	16	190	104	54	54	4	2	6	136	44	628
d__Archaea	k__unclassified_d__Archaea	p__unclassified_d__Archaea	c__unclassified_d__Archaea	o__unclassified_d__Archaea	f__unclassified_d__Archaea	g__unclassified_d__Archaea	s__archaeon_GW2011_AR4	18	0	0	0	0	0	0	0	0	0	0	0	18
d__Bacteria	k__unclassified_d__Bacteria	p__Firmicutes	c__Bacilli	o__Bacillales	f__Bacillaceae	g__Bacillus	s__Bacillus_coahuilensis	36	176	64	26	246	94	302	98	190	108	26	116	1482
d__Bacteria	k__unclassified_d__Bacteria	p__Firmicutes	c__Bacilli	o__Bacillales	f__Planococcaceae	g__Sporosarcina	s__Sporosarcina_sp._EUR3_2.2.2	0	10	6	28	12	30	6	4	0	36	8	12	152
d__Bacteria	k__unclassified_d__Bacteria	p__Firmicutes	c__unclassified_p__Firmicutes	o__unclassified_p__Firmicutes	f__unclassified_p__Firmicutes	g__unclassified_p__Firmicutes	s__Firmicutes_bacterium_CAG:24	32164	95036	66880	17670	25834	23674	27156	56824	110146	56750	11952	20762	544848
d__Bacteria	k__unclassified_d__Bacteria	p__Proteobacteria	c__Gammaproteobacteria	o__Xanthomonadales	f__Rhodanobacteraceae	g__Rhodanobacter	s__Rhodanobacter_sp._Soil772	158	460	130	104	82	70	62	108	522	102	18	50	1866
d__Bacteria	k__unclassified_d__Bacteria	p__Firmicutes	c__Bacilli	o__Bacillales	f__Paenibacillaceae	g__Paenibacillus	s__Paenibacillus_terrigena	1752	1214	2390	244	646	450	370	1798	978	1042	120	328	11332
d__Archaea	k__unclassified_d__Archaea	p__Euryarchaeota	c__Thermococci	o__Thermococcales	f__Thermococcaceae	g__Thermococcus	s__Thermococcus_zilligii	32	68	140	146	242	130	64	26	114	270	102	114	1448
d__Archaea	k__unclassified_d__Archaea	p__Euryarchaeota	c__Methanomicrobia	o__Methanosarcinales	f__Methermicoccaceae	g__Methermicoccus	s__Methermicoccus_shengliensis	0	6	0	2	8	0	0	2	2	2	2	0	24
d__Bacteria	k__unclassified_d__Bacteria	p__Verrucomicrobia	c__Opitutae	o__unclassified_c__Opitutae	f__unclassified_c__Opitutae	g__unclassified_c__Opitutae	s__Opitutae_bacterium_SCGC_AG-212-L18	256	114	192	246	1004	488	768	106	44	222	474	312	4226
d__Eukaryota	k__Metazoa	p__Chordata	c__Actinopteri	o__Cyprinodontiformes	f__Cyprinodontidae	g__Cyprinodon	s__Cyprinodon_variegatus	516	912	1204	2052	86	730	3054	38	120	132	2008	3242	14094
d__Bacteria	k__unclassified_d__Bacteria	p__Firmicutes	c__Tissierellia	o__Tissierellales	f__Peptoniphilaceae	g__Parvimonas	s__Parvimonas_sp._oral_taxon_110	190	564	368	264	170	96	220	322	468	784	86	142	3674
d__Archaea	k__unclassified_d__Archaea	p__Candidatus_Thorarchaeota	c__unclassified_p__Candidatus_Thorarchaeota	o__unclassified_p__Candidatus_Thorarchaeota	f__unclassified_p__Candidatus_Thorarchaeota	g__unclassified_p__Candidatus_Thorarchaeota	s__Thorarchaeota_archaeon_SMTZ-45	50	136	314	2	98	4	150	42	58	30	8	48	940
d__Bacteria	k__unclassified_d__Bacteria	p__Bacteroidetes	c__Bacteroidia	o__Bacteroidales	f__Bacteroidaceae	g__Bacteroides	s__Bacteroides_intestinalis	41144	18180	25718	33452	84176	70252	60284	52436	7236	25316	59142	40840	518176
d__Bacteria	k__unclassified_d__Bacteria	p__Spirochaetes	c__Spirochaetia	o__Spirochaetales	f__Spirochaetaceae	g__Treponema	s__Treponema_azotonutricium	1732	4624	4790	1450	2414	1652	1162	2460	5598	3252	810	1826	31770
d__Eukaryota	k__Metazoa	p__Arthropoda	c__Insecta	o__Coleoptera	f__Carabidae	g__Carabus	s__Carabus_granulatus	0	8	6	6	8	4	4	2	2	2	6	0	48
d__Bacteria	k__unclassified_d__Bacteria	p__Firmicutes	c__Bacilli	o__Bacillales	f__Bacillaceae	g__Sediminibacillus	s__Sediminibacillus_halophilus	32	92	78	148	162	126	54	50	80	298	92	52	1264
d__Archaea	k__unclassified_d__Archaea	p__Euryarchaeota	c__Archaeoglobi	o__Archaeoglobales	f__Archaeoglobaceae	g__Archaeoglobus	s__Archaeoglobus_profundus	92	264	184	14	14	22	76	160	226	58	2	8	1120
d__Bacteria	k__unclassified_d__Bacteria	p__Proteobacteria	c__Gammaproteobacteria	o__Oceanospirillales	f__Oceanospirillaceae	g__unclassified_f__Oceanospirillaceae	s__Osedax_symbiont_Rs1	4	2	2	2	8	0	0	2	0	2	0	0	22
d__Bacteria	k__unclassified_d__Bacteria	p__Firmicutes	c__Bacilli	o__Bacillales	f__Bacillaceae	g__Geobacillus	s__Geobacillus_stearothermophilus	370	1250	800	720	482	370	390	850	1266	486	256	454	7694
d__Bacteria	k__unclassified_d__Bacteria	p__Bacteroidetes	c__Bacteroidia	o__Bacteroidales	f__Bacteroidaceae	g__Bacteroides	s__Bacteroides_thetaiotaomicron	552450	382478	423306	343886	482060	548408	1233134	715712	107674	227018	413524	465464	5895114
d__Bacteria	k__unclassified_d__Bacteria	p__Firmicutes	c__Clostridia	o__Clostridiales	f__Ruminococcaceae	g__Ruminiclostridium	s__[Clostridium]_sporosphaeroides	8578	19362	18516	5468	10766	7414	10836	13116	17204	14710	3436	8640	138046
d__Archaea	k__unclassified_d__Archaea	p__Euryarchaeota	c__unclassified_p__Euryarchaeota	o__unclassified_p__Euryarchaeota	f__unclassified_p__Euryarchaeota	g__Aciduliprofundum	s__Aciduliprofundum_boonei	12	6	2	0	266	56	414	6	68	0	2	94	926
d__Bacteria	k__unclassified_d__Bacteria	p__Firmicutes	c__Bacilli	o__Lactobacillales	f__Lactobacillaceae	g__Lactobacillus	s__Lactobacillus_camelliae	352	1498	720	112	122	160	226	1196	1590	1452	48	198	7674
d__Bacteria	k__unclassified_d__Bacteria	p__Proteobacteria	c__Gammaproteobacteria	o__Oceanospirillales	f__Halomonadaceae	g__Halomonas	s__Halomonas_sp._PR-M31	132	260	302	136	130	42	162	254	274	100	60	60	1912
d__Bacteria	k__unclassified_d__Bacteria	p__Bacteroidetes	c__Flavobacteriia	o__Flavobacteriales	f__Flavobacteriaceae	g__Bergeyella	s__Bergeyella_zoohelcum	48	158	120	200	476	248	212	24	68	138	240	44	1976
d__Bacteria	k__unclassified_d__Bacteria	p__Bacteroidetes	c__Bacteroidia	o__Bacteroidales	f__Prevotellaceae	g__Prevotella	s__Prevotella_nigrescens	8670	6660	9896	15178	13136	10594	24178	4986	1698	3876	14422	17932	131226
d__Bacteria	k__unclassified_d__Bacteria	p__Proteobacteria	c__Gammaproteobacteria	o__Pseudomonadales	f__Moraxellaceae	g__Moraxella	s__Moraxella_caprae	62	168	88	10	422	206	44	78	152	32	6	42	1310
d__Bacteria	k__unclassified_d__Bacteria	p__Proteobacteria	c__Alphaproteobacteria	o__Sphingomonadales	f__Sphingomonadaceae	g__Sphingomonas	s__Sphingomonas_sp._DC-6	36	18	150	48	42	26	52	30	88	38	32	14	574
d__Bacteria	k__unclassified_d__Bacteria	p__Proteobacteria	c__Betaproteobacteria	o__Burkholderiales	f__Burkholderiaceae	g__Burkholderia	s__Burkholderia_multivorans	26	4	52	2	4	2	0	22	4	2	0	2	120
d__Bacteria	k__unclassified_d__Bacteria	p__Firmicutes	c__Bacilli	o__Bacillales	f__Staphylococcaceae	g__Jeotgalicoccus	s__Jeotgalicoccus_marinus	180	206	304	118	98	78	240	114	180	132	82	32	1764
d__Bacteria	k__unclassified_d__Bacteria	p__Firmicutes	c__Bacilli	o__Bacillales	f__Bacillaceae	g__Anaerobacillus	s__Anaerobacillus_macyae	768	1632	1260	80	280	412	260	1042	1500	1096	142	250	8722
d__Bacteria	k__unclassified_d__Bacteria	p__Proteobacteria	c__Gammaproteobacteria	o__Xanthomonadales	f__unclassified_o__Xanthomonadales	g__unclassified_o__Xanthomonadales	s__unclassified_o__Xanthomonadales	38	20	48	44	70	44	126	12	0	18	78	118	616
d__Bacteria	k__unclassified_d__Bacteria	p__Bacteroidetes	c__Bacteroidia	o__Bacteroidales	f__Prevotellaceae	g__Prevotella	s__Prevotella_shahii	1008	770	574	1890	3128	2026	3032	374	134	770	2334	1134	17174
d__Bacteria	k__unclassified_d__Bacteria	p__Firmicutes	c__Tissierellia	o__unclassified_c__Tissierellia	f__unclassified_c__Tissierellia	g__Sedimentibacter	s__Sedimentibacter_sp._B4	7612	17762	13734	3286	9474	4770	13150	9618	19010	6898	2224	6468	114006
d__Bacteria	k__unclassified_d__Bacteria	p__Firmicutes	c__Bacilli	o__Bacillales	f__Paenibacillaceae	g__Paenibacillus	s__Paenibacillus_stellifer	376	986	1194	390	698	388	540	512	1114	1068	290	520	8076
d__Bacteria	k__unclassified_d__Bacteria	p__Firmicutes	c__Tissierellia	o__unclassified_c__Tissierellia	f__unclassified_c__Tissierellia	g__unclassified_c__Tissierellia	s__[Clostridium]_ultunense	3508	10618	10174	2952	3876	2516	6038	5446	9844	5582	1938	3578	66070
d__Bacteria	k__unclassified_d__Bacteria	p__Firmicutes	c__Clostridia	o__Clostridiales	f__Ruminococcaceae	g__Ruminiclostridium	s__[Clostridium]_josui	2536	5546	5020	2702	2876	3258	5990	3450	4906	4852	1426	2632	45194
d__Bacteria	k__unclassified_d__Bacteria	p__Proteobacteria	c__Gammaproteobacteria	o__Enterobacteriales	f__Enterobacteriaceae	g__Pantoea	s__Pantoea_agglomerans	14	80	36	2	12	4	62	22	36	8	2	14	292
d__Bacteria	k__unclassified_d__Bacteria	p__Actinobacteria	c__Actinobacteria	o__Micrococcales	f__Micrococcaceae	g__Arthrobacter	s__Arthrobacter_sp._W1	4	0	2	0	2	2	8	6	0	0	0	0	24
d__Eukaryota	k__unclassified_d__Eukaryota	p__unclassified_d__Eukaryota	c__unclassified_d__Eukaryota	o__unclassified_d__Eukaryota	f__Reticulomyxidae	g__Reticulomyxa	s__Reticulomyxa_filosa	66	312	222	38	54	36	144	192	160	222	14	22	1482
d__Bacteria	k__unclassified_d__Bacteria	p__Proteobacteria	c__Gammaproteobacteria	o__Alteromonadales	f__Pseudoalteromonadaceae	g__Pseudoalteromonas	s__Pseudoalteromonas_sp._P1-26	0	10	0	0	0	0	0	0	0	0	0	0	10
d__Bacteria	k__unclassified_d__Bacteria	p__Bacteroidetes	c__Flavobacteriia	o__Flavobacteriales	f__Flavobacteriaceae	g__Olleya	s__Olleya_sp._VCSA23	0	30	40	0	16	0	0	28	82	0	16	12	224
d__Bacteria	k__unclassified_d__Bacteria	p__Planctomycetes	c__Planctomycetia	o__Planctomycetales	f__Isosphaeraceae	g__Singulisphaera	s__Singulisphaera_acidiphila	22	36	28	10	8	14	24	36	26	28	10	8	250
d__Bacteria	k__unclassified_d__Bacteria	p__Proteobacteria	c__Gammaproteobacteria	o__Nevskiales	f__Sinobacteraceae	g__Solimonas	s__Solimonas_flava	4	12	18	14	10	8	18	0	0	28	8	8	128
d__Bacteria	k__unclassified_d__Bacteria	p__Cyanobacteria	c__unclassified_p__Cyanobacteria	o__Nostocales	f__Microchaetaceae	g__Tolypothrix	s__Tolypothrix_sp._PCC_7601	36	16	88	32	28	4	34	26	32	18	16	14	344
d__Archaea	k__unclassified_d__Archaea	p__Euryarchaeota	c__Thermoplasmata	o__Methanomassiliicoccales	f__Methanomassiliicoccaceae	g__Candidatus_Methanomethylophilus	s__Candidatus_Methanomethylophilus_sp._1R26	4	0	0	0	2	0	10	0	0	0	0	0	16
d__Bacteria	k__unclassified_d__Bacteria	p__Bacteroidetes	c__Bacteroidia	o__Bacteroidales	f__Prevotellaceae	g__Prevotella	s__Prevotella_sp._CAG:1320	11946	9816	13888	22202	31360	20114	39972	6752	3470	7828	25388	28690	221426
d__Bacteria	k__unclassified_d__Bacteria	p__Firmicutes	c__Bacilli	o__Bacillales	f__Alicyclobacillaceae	g__Alicyclobacillus	s__Alicyclobacillus_macrosporangiidus	270	328	266	106	132	54	184	278	272	216	56	130	2292
d__Bacteria	k__unclassified_d__Bacteria	p__Proteobacteria	c__Gammaproteobacteria	o__Pseudomonadales	f__Moraxellaceae	g__Acinetobacter	s__Acinetobacter_indicus	6	16	10	8	0	4	4	8	4	8	0	0	68
d__Bacteria	k__unclassified_d__Bacteria	p__Firmicutes	c__Clostridia	o__Clostridiales	f__Peptococcaceae	g__unclassified_f__Peptococcaceae	s__Peptococcaceae_bacterium_BRH_c4a	614	1584	888	504	646	332	794	832	1254	820	172	376	8816
d__Bacteria	k__unclassified_d__Bacteria	p__Firmicutes	c__Clostridia	o__Clostridiales	f__Peptococcaceae	g__unclassified_f__Peptococcaceae	s__Peptococcaceae_bacterium_BRH_c4b	70	160	74	72	52	56	86	68	96	16	2	64	816
d__Bacteria	k__unclassified_d__Bacteria	p__Proteobacteria	c__Gammaproteobacteria	o__Pasteurellales	f__Pasteurellaceae	g__Pasteurella	s__Pasteurella_dagmatis	6	0	4	0	0	0	0	0	2	0	0	0	12
d__Bacteria	k__unclassified_d__Bacteria	p__Actinobacteria	c__Coriobacteriia	o__Coriobacteriales	f__Atopobiaceae	g__Atopobium	s__Atopobium_sp._oral_taxon_199	232	702	874	2746	580	284	244	210	490	616	208	180	7366
d__Bacteria	k__unclassified_d__Bacteria	p__Proteobacteria	c__Betaproteobacteria	o__Burkholderiales	f__Sutterellaceae	g__Sutterella	s__Sutterella_wadsworthensis_CAG:135	10	6	4	260	52	48	54	14	2	16	114	34	614
d__Bacteria	k__unclassified_d__Bacteria	p__Planctomycetes	c__Planctomycetia	o__Planctomycetales	f__Planctomycetaceae	g__unclassified_f__Planctomycetaceae	s__Planctomycetaceae_bacterium_SCGC_AG-212-F19	1336	2344	2690	4444	248	1618	6980	266	760	386	4488	7066	32626
d__Bacteria	k__unclassified_d__Bacteria	p__Firmicutes	c__Tissierellia	o__Tissierellales	f__Peptoniphilaceae	g__Anaerococcus	s__Anaerococcus_obesiensis	38	178	388	22	146	38	96	76	226	110	48	190	1556
d__Bacteria	k__unclassified_d__Bacteria	p__Actinobacteria	c__Actinobacteria	o__Corynebacteriales	f__Mycobacteriaceae	g__Mycobacterium	s__Mycobacterium_sp._IS-1556	0	0	0	0	0	0	54	0	0	12	2	0	68
d__Archaea	k__unclassified_d__Archaea	p__Crenarchaeota	c__Thermoprotei	o__Thermoproteales	f__Thermoproteaceae	g__Pyrobaculum	s__Pyrobaculum_oguniense	6	0	6	0	4	0	0	2	0	0	0	2	20
d__Bacteria	k__unclassified_d__Bacteria	p__Firmicutes	c__Bacilli	o__Bacillales	f__Bacillaceae	g__Bacillus	s__Bacillus_sp._FJAT-21945	240	378	506	80	246	278	422	330	358	154	104	160	3256
d__Bacteria	k__unclassified_d__Bacteria	p__Firmicutes	c__Clostridia	o__Clostridiales	f__Lachnospiraceae	g__Oribacterium	s__Oribacterium_parvum	2590	5380	5576	1552	2070	1170	2332	3898	5194	5498	730	1410	37400
d__Bacteria	k__unclassified_d__Bacteria	p__Proteobacteria	c__Betaproteobacteria	o__Burkholderiales	f__Oxalobacteraceae	g__Massilia	s__Massilia_sp._Root335	14	42	4	2	10	4	20	10	22	10	2	6	146
d__Bacteria	k__unclassified_d__Bacteria	p__Bacteroidetes	c__Bacteroidia	o__Bacteroidales	f__Prevotellaceae	g__Prevotella	s__Prevotella_sp._CAG:5226	30056	28592	36598	64720	46022	36412	90732	17508	7750	14752	62542	82966	518650
d__Bacteria	k__unclassified_d__Bacteria	p__Firmicutes	c__Bacilli	o__Lactobacillales	f__Leuconostocaceae	g__Weissella	s__Weissella_oryzae	24	0	0	0	0	0	0	0	0	0	0	0	24
d__Bacteria	k__unclassified_d__Bacteria	p__Bacteroidetes	c__Sphingobacteriia	o__Sphingobacteriales	f__Saprospiraceae	g__Phaeodactylibacter	s__Phaeodactylibacter_xiamenensis	1212	380	556	258	1064	1678	656	486	182	340	918	188	7918
d__Bacteria	k__unclassified_d__Bacteria	p__Firmicutes	c__Clostridia	o__Clostridiales	f__Lachnospiraceae	g__unclassified_f__Lachnospiraceae	s__Lachnospiraceae_bacterium_2_1_46FAA	9478	21358	18586	5920	7276	5716	8778	11898	21236	14136	3326	5560	133268
d__Bacteria	k__unclassified_d__Bacteria	p__Proteobacteria	c__Betaproteobacteria	o__Burkholderiales	f__Comamonadaceae	g__Caenimonas	s__Caenimonas_sp._SL110	824	1232	1944	3330	354	1146	4314	58	146	242	2858	2668	19116
d__Bacteria	k__unclassified_d__Bacteria	p__Firmicutes	c__Tissierellia	o__Tissierellales	f__Peptoniphilaceae	g__Peptoniphilus	s__Peptoniphilus_rhinitidis	74	110	346	82	88	134	124	62	54	22	56	116	1268
d__Bacteria	k__unclassified_d__Bacteria	p__Proteobacteria	c__Betaproteobacteria	o__Neisseriales	f__Neisseriaceae	g__Kingella	s__Kingella_kingae	14	40	20	14	20	12	112	0	2	6	2	0	242
d__Bacteria	k__unclassified_d__Bacteria	p__Firmicutes	c__Bacilli	o__Lactobacillales	f__Carnobacteriaceae	g__Carnobacterium	s__Carnobacterium_sp._AT7	40	68	96	14	46	20	46	28	42	62	16	16	494
d__Bacteria	k__unclassified_d__Bacteria	p__Actinobacteria	c__Actinobacteria	o__Streptomycetales	f__Streptomycetaceae	g__Streptomyces	s__Streptomyces_acidiscabies	0	0	26	0	4	2	2	8	18	0	0	4	64
d__Archaea	k__unclassified_d__Archaea	p__Euryarchaeota	c__Methanobacteria	o__Methanobacteriales	f__Methanobacteriaceae	g__Methanobrevibacter	s__Methanobrevibacter_oralis	490	1956	1084	130	230	212	244	662	1948	1352	96	64	8468
d__Bacteria	k__unclassified_d__Bacteria	p__Firmicutes	c__Clostridia	o__Clostridiales	f__Lachnospiraceae	g__Tyzzerella	s__[Clostridium]_neopropionicum	5866	21128	20514	5454	8062	4234	10178	14634	14832	6144	3168	5184	119398
d__Bacteria	k__unclassified_d__Bacteria	p__Proteobacteria	c__Alphaproteobacteria	o__Rickettsiales	f__Rickettsiaceae	g__Rickettsia	s__Rickettsia_canadensis	2	0	4	0	6	0	2	0	0	0	0	0	14
d__Archaea	k__unclassified_d__Archaea	p__Euryarchaeota	c__Thermococci	o__Thermococcales	f__Thermococcaceae	g__Thermococcus	s__Thermococcus_eurythermalis	22	4	46	44	34	2	14	14	20	2	0	0	202
d__Eukaryota	k__Fungi	p__unclassified_k__Fungi	c__unclassified_k__Fungi	o__Mortierellales	f__Mortierellaceae	g__Mortierella	s__Mortierella_elongata	0	0	6	0	0	0	2	0	0	0	0	0	8
d__Bacteria	k__unclassified_d__Bacteria	p__Firmicutes	c__Bacilli	o__Bacillales	f__Paenibacillaceae	g__Paenibacillus	s__Paenibacillus_chitinolyticus	312	336	810	198	448	306	718	240	460	184	116	272	4400
d__Bacteria	k__unclassified_d__Bacteria	p__Proteobacteria	c__Alphaproteobacteria	o__Rhodobacterales	f__Rhodobacteraceae	g__unclassified_f__Rhodobacteraceae	s__Rhodobacteraceae_bacterium_PD-2	22	28	40	4	12	22	24	20	32	2	4	2	212
d__Bacteria	k__unclassified_d__Bacteria	p__Bacteroidetes	c__Bacteroidia	o__Bacteroidales	f__Prevotellaceae	g__Prevotella	s__Prevotella_marshii	7938	7088	9308	12510	12784	10916	26704	14452	2280	4010	12684	19018	139692
d__Eukaryota	k__Metazoa	p__Chordata	c__Mammalia	o__Rodentia	f__Sciuridae	g__Marmota	s__Marmota_marmota	0	0	2	4	2	2	4	6	2	4	4	10	40
d__Bacteria	k__unclassified_d__Bacteria	p__Proteobacteria	c__Alphaproteobacteria	o__Rhizobiales	f__Hyphomicrobiaceae	g__Devosia	s__Devosia_geojensis	14	90	78	46	14	2	6	36	82	2	2	18	390
d__Bacteria	k__unclassified_d__Bacteria	p__Fusobacteria	c__Fusobacteriia	o__Fusobacteriales	f__Leptotrichiaceae	g__Sneathia	s__Sneathia_amnii	20	2	4	2	2	4	0	2	2	0	2	0	40
d__Bacteria	k__unclassified_d__Bacteria	p__Actinobacteria	c__Actinobacteria	o__Bifidobacteriales	f__Bifidobacteriaceae	g__Bifidobacterium	s__Bifidobacterium_sp._MSTE12	24	20	160	18	56	10	10	54	36	92	8	68	556
d__Bacteria	k__unclassified_d__Bacteria	p__Bacteroidetes	c__Cytophagia	o__Cytophagales	f__Cytophagaceae	g__Dyadobacter	s__Dyadobacter_sp._Leaf189	6	22	26	16	12	10	2	6	8	20	0	8	136
d__Archaea	k__unclassified_d__Archaea	p__Euryarchaeota	c__Methanomicrobia	o__Methanomicrobiales	f__Methanomicrobiaceae	g__Methanolacinia	s__Methanolacinia_paynteri	40	110	116	60	92	34	66	62	54	26	22	54	736
d__Eukaryota	k__Metazoa	p__Arthropoda	c__Insecta	o__Coleoptera	f__Scarabaeidae	g__Oryctes	s__Oryctes_borbonicus	0	0	0	2	2	0	0	4	0	0	0	0	8
d__Bacteria	k__unclassified_d__Bacteria	p__Firmicutes	c__Negativicutes	o__Selenomonadales	f__Veillonellaceae	g__Megamonas	s__Megamonas_rupellensis	640	840	930	300	678	268	1038	448	662	434	142	352	6732
d__Bacteria	k__unclassified_d__Bacteria	p__Planctomycetes	c__Planctomycetia	o__Planctomycetales	f__Planctomycetaceae	g__Planctomyces	s__Planctomyces_sp._SCGC_AG-212-M04	34	80	34	6	6	0	8	10	26	12	0	0	216
d__Bacteria	k__unclassified_d__Bacteria	p__Firmicutes	c__Clostridia	o__Clostridiales	f__unclassified_o__Clostridiales	g__Intestinimonas	s__Intestinimonas_butyriciproducens	77752	119308	215088	56938	100794	48634	159982	91776	123756	83058	30690	76036	1183812
d__Bacteria	k__unclassified_d__Bacteria	p__Proteobacteria	c__Gammaproteobacteria	o__Methylococcales	f__Methylococcaceae	g__Methylomonas	s__Methylomonas_aminofaciens	40	0	0	0	0	0	0	0	0	0	0	0	40
d__Viruses	k__unclassified_d__Viruses	p__unclassified_d__Viruses	c__unclassified_d__Viruses	o__Caudovirales	f__Myoviridae	g__unclassified_f__Myoviridae	s__Clostridium_phage_CDMH1	100	110	196	66	36	38	102	84	126	72	38	12	980
d__Bacteria	k__unclassified_d__Bacteria	p__Firmicutes	c__Bacilli	o__Lactobacillales	f__Lactobacillaceae	g__Lactobacillus	s__Lactobacillus_acetotolerans	6	6	0	2	4	0	0	0	22	8	0	12	60
d__Bacteria	k__unclassified_d__Bacteria	p__Proteobacteria	c__Gammaproteobacteria	o__Xanthomonadales	f__Xanthomonadaceae	g__Stenotrophomonas	s__Stenotrophomonas_rhizophila	0	34	46	0	42	0	0	20	128	0	8	18	296
d__Eukaryota	k__Metazoa	p__Arthropoda	c__Malacostraca	o__Decapoda	f__Nephropidae	g__Homarus	s__Homarus_americanus	0	10	8	10	10	4	14	6	4	2	2	4	74
d__Bacteria	k__unclassified_d__Bacteria	p__Firmicutes	c__Clostridia	o__Clostridiales	f__Clostridiaceae	g__Clostridium	s__Clostridium_sp._C8	1564	2602	2352	538	1060	606	1432	1484	2296	1758	272	602	16566
d__Bacteria	k__unclassified_d__Bacteria	p__Actinobacteria	c__Actinobacteria	o__Corynebacteriales	f__Nocardiaceae	g__Rhodococcus	s__Rhodococcus_kyotonensis	10	2	4	20	14	14	46	12	0	8	12	4	146
d__Bacteria	k__unclassified_d__Bacteria	p__Firmicutes	c__Bacilli	o__Bacillales	f__Bacillaceae	g__Bacillus	s__Bacillus_farraginis	362	546	628	260	372	226	578	450	618	866	116	268	5290
d__Bacteria	k__unclassified_d__Bacteria	p__Firmicutes	c__Bacilli	o__Bacillales	f__Planococcaceae	g__Planomicrobium	s__Planomicrobium_glaciei	168	266	380	156	246	104	250	204	318	308	62	134	2596
d__Bacteria	k__unclassified_d__Bacteria	p__Bacteroidetes	c__Flavobacteriia	o__Flavobacteriales	f__Flavobacteriaceae	g__Algibacter	s__Algibacter_sp._HZ22	770	1392	1830	3310	106	1032	4892	78	144	152	3180	4406	21292
d__Bacteria	k__unclassified_d__Bacteria	p__Aquificae	c__Aquificae	o__Aquificales	f__Aquificaceae	g__Hydrogenobacter	s__Hydrogenobacter_thermophilus	28	92	46	10	20	6	28	24	60	36	8	22	380
d__Bacteria	k__unclassified_d__Bacteria	p__Proteobacteria	c__Gammaproteobacteria	o__Xanthomonadales	f__Rhodanobacteraceae	g__Dyella	s__Dyella_ginsengisoli	78	10	256	18	114	42	148	20	10	122	0	92	910
d__Bacteria	k__unclassified_d__Bacteria	p__Verrucomicrobia	c__Opitutae	o__Opitutales	f__Opitutaceae	g__Diplosphaera	s__Diplosphaera_colitermitum	154	334	192	22	38	24	58	160	290	62	4	28	1366
d__Bacteria	k__unclassified_d__Bacteria	p__Firmicutes	c__Bacilli	o__Bacillales	f__Bacillaceae	g__Bacillus	s__Bacillus_wakoensis	644	948	752	118	178	552	364	762	1020	288	86	172	5884
d__Bacteria	k__unclassified_d__Bacteria	p__Proteobacteria	c__Alphaproteobacteria	o__Rhizobiales	f__Bradyrhizobiaceae	g__Bosea	s__Bosea_sp._UNC402CLCol	50	190	42	24	34	26	6	14	158	46	4	2	596
d__Bacteria	k__unclassified_d__Bacteria	p__Firmicutes	c__Clostridia	o__Clostridiales	f__Peptostreptococcaceae	g__Peptoclostridium	s__[Clostridium]_paradoxum	554	1168	1704	1178	1098	372	2242	746	924	738	336	702	11762
d__Bacteria	k__unclassified_d__Bacteria	p__Firmicutes	c__Negativicutes	o__Selenomonadales	f__Veillonellaceae	g__Selenomonas	s__Selenomonas_flueggei	56	152	226	12	52	18	102	52	80	38	40	22	850
d__Bacteria	k__unclassified_d__Bacteria	p__Actinobacteria	c__Actinobacteria	o__Actinomycetales	f__Actinomycetaceae	g__Mobiluncus	s__Mobiluncus_mulieris	8	4	16	150	26	4	40	18	4	14	26	6	316
d__Eukaryota	k__Fungi	p__Ascomycota	c__Eurotiomycetes	o__Eurotiales	f__Trichocomaceae	g__Talaromyces	s__Talaromyces_verruculosus	24	42	20	6	0	18	74	4	0	6	4	8	206
d__Bacteria	k__unclassified_d__Bacteria	p__Firmicutes	c__Tissierellia	o__Tissierellales	f__Peptoniphilaceae	g__Anaerococcus	s__Anaerococcus_lactolyticus	500	894	482	132	262	318	264	662	882	528	134	170	5228
d__Bacteria	k__unclassified_d__Bacteria	p__Firmicutes	c__Bacilli	o__Lactobacillales	f__Streptococcaceae	g__Streptococcus	s__Streptococcus_mutans	98	100	122	70	94	58	42	104	236	160	40	94	1218
d__Bacteria	k__unclassified_d__Bacteria	p__Firmicutes	c__Bacilli	o__Bacillales	f__unclassified_o__Bacillales	g__Exiguobacterium	s__Exiguobacterium_pavilionensis	4	2	10	18	26	10	30	4	4	0	2	12	122
d__Bacteria	k__unclassified_d__Bacteria	p__Actinobacteria	c__Actinobacteria	o__Streptomycetales	f__Streptomycetaceae	g__Streptomyces	s__Streptomyces_rubellomurinus	4	10	0	0	2	0	0	4	2	0	0	0	22
d__Bacteria	k__unclassified_d__Bacteria	p__Candidatus_Gottesmanbacteria	c__unclassified_p__Candidatus_Gottesmanbacteria	o__unclassified_p__Candidatus_Gottesmanbacteria	f__unclassified_p__Candidatus_Gottesmanbacteria	g__unclassified_p__Candidatus_Gottesmanbacteria	s__Candidatus_Gottesmanbacteria_bacterium_GW2011_GWA1_43_11	2	14	14	8	6	0	2	4	12	2	2	0	66
d__Bacteria	k__unclassified_d__Bacteria	p__Spirochaetes	c__Spirochaetia	o__Spirochaetales	f__Spirochaetaceae	g__Treponema	s__Treponema_sp._JC4	794	1576	1814	364	524	398	1150	810	1732	1262	254	392	11070
d__Eukaryota	k__Metazoa	p__Chordata	c__Mammalia	o__Primates	f__Cebidae	g__Callithrix	s__Callithrix_jacchus	0	858	890	788	1314	1060	918	800	844	664	820	794	9750
d__Bacteria	k__unclassified_d__Bacteria	p__Firmicutes	c__Bacilli	o__Lactobacillales	f__Lactobacillaceae	g__Lactobacillus	s__Lactobacillus_ginsenosidimutans	0	6	4	26	8	26	18	8	2	6	6	2	112
d__Bacteria	k__unclassified_d__Bacteria	p__Firmicutes	c__Bacilli	o__Lactobacillales	f__Enterococcaceae	g__Enterococcus	s__Enterococcus_gallinarum	302	332	600	310	350	162	466	400	226	270	110	124	3652
d__Bacteria	k__unclassified_d__Bacteria	p__Proteobacteria	c__Gammaproteobacteria	o__Xanthomonadales	f__Xanthomonadaceae	g__Lysobacter	s__Lysobacter_enzymogenes	0	16	0	32	12	18	4	0	16	6	32	6	142
d__Bacteria	k__unclassified_d__Bacteria	p__Proteobacteria	c__Gammaproteobacteria	o__Enterobacteriales	f__Enterobacteriaceae	g__Citrobacter	s__Citrobacter_amalonaticus	4	2	0	0	2	0	2	0	0	0	0	0	10
d__Bacteria	k__unclassified_d__Bacteria	p__Firmicutes	c__Clostridia	o__Clostridiales	f__Ruminococcaceae	g__Ruminococcus	s__unclassified_g__Ruminococcus	166	360	274	92	56	50	70	120	260	118	28	30	1624
d__Bacteria	k__unclassified_d__Bacteria	p__Firmicutes	c__Negativicutes	o__Selenomonadales	f__Veillonellaceae	g__Veillonella	s__Veillonella_sp._DORA_A_3_16_22	20	4	16	154	64	28	32	2	8	20	26	30	404
d__Bacteria	k__unclassified_d__Bacteria	p__Chlorobi	c__Chlorobia	o__Chlorobiales	f__Chlorobiaceae	g__Chlorobium	s__Chlorobium_phaeobacteroides	2	2	0	2	96	30	164	12	28	2	0	50	388
d__Bacteria	k__unclassified_d__Bacteria	p__Firmicutes	c__Clostridia	o__Clostridiales	f__Lachnospiraceae	g__unclassified_f__Lachnospiraceae	s__Lachnospiraceae_bacterium_AC2028	5230	12384	11742	4448	4638	4416	6048	7612	11106	10796	2286	3404	84110
d__Bacteria	k__unclassified_d__Bacteria	p__Actinobacteria	c__Actinobacteria	o__Corynebacteriales	f__Mycobacteriaceae	g__Mycobacterium	s__Mycobacterium_tuberculosis	52	56	74	98	118	44	68	40	76	26	62	56	770
d__Bacteria	k__unclassified_d__Bacteria	p__Proteobacteria	c__Gammaproteobacteria	o__Oceanospirillales	f__Halomonadaceae	g__Halomonas	s__Halomonas_sp._HAL1	0	14	0	2	6	0	2	0	2	0	2	0	28
d__Bacteria	k__unclassified_d__Bacteria	p__Actinobacteria	c__Actinobacteria	o__Bifidobacteriales	f__Bifidobacteriaceae	g__Bifidobacterium	s__Bifidobacterium_pseudolongum	300	784	442	2632	570	476	172	404	552	574	116	346	7368
d__Bacteria	k__unclassified_d__Bacteria	p__Firmicutes	c__Clostridia	o__Clostridiales	f__Ruminococcaceae	g__Ruminococcus	s__Ruminococcus_sp._CAG:108	2804	6864	7444	2670	5024	3202	4936	2854	4760	4380	1402	3118	49458
d__Bacteria	k__unclassified_d__Bacteria	p__Proteobacteria	c__Betaproteobacteria	o__Burkholderiales	f__Burkholderiaceae	g__Ralstonia	s__unclassified_g__Ralstonia	216	338	182	0	10	226	96	266	342	14	8	18	1716
d__Bacteria	k__unclassified_d__Bacteria	p__Proteobacteria	c__Epsilonproteobacteria	o__Campylobacterales	f__Helicobacteraceae	g__Helicobacter	s__Helicobacter_muridarum	1068	164	2732	652	2256	978	12674	1346	414	326	470	330	23410
d__Bacteria	k__unclassified_d__Bacteria	p__Firmicutes	c__Erysipelotrichia	o__Erysipelotrichales	f__Erysipelotrichaceae	g__Erysipelatoclostridium	s__Erysipelatoclostridium_ramosum	674	1266	1752	584	660	498	1004	744	1036	840	244	570	9872
d__Archaea	k__unclassified_d__Archaea	p__Euryarchaeota	c__Methanomicrobia	o__Methanomicrobiales	f__Methanocorpusculaceae	g__Methanocorpusculum	s__Methanocorpusculum_labreanum	448	2128	990	142	644	328	892	316	1094	284	110	500	7876
d__Bacteria	k__unclassified_d__Bacteria	p__Proteobacteria	c__Alphaproteobacteria	o__Rhizobiales	f__Phyllobacteriaceae	g__Mesorhizobium	s__Mesorhizobium_sp._L103C119B0	8	10	12	22	18	14	56	18	14	14	10	28	224
d__Bacteria	k__unclassified_d__Bacteria	p__Firmicutes	c__Bacilli	o__Bacillales	f__Sporolactobacillaceae	g__Tuberibacillus	s__Tuberibacillus_calidus	90	96	106	58	100	62	154	136	86	28	26	90	1032
d__Bacteria	k__unclassified_d__Bacteria	p__unclassified_d__Bacteria	c__unclassified_d__Bacteria	o__unclassified_d__Bacteria	f__unclassified_d__Bacteria	g__unclassified_d__Bacteria	s__Microgenomates_group_bacterium_GW2011_GWB1_44_8	0	6	10	4	0	0	2	0	8	2	0	0	32
d__Eukaryota	k__Metazoa	p__Nematoda	c__Enoplea	o__Trichocephalida	f__Trichinellidae	g__Trichinella	s__Trichinella_britovi	4	0	0	0	4	6	2	0	0	0	2	0	18
d__Eukaryota	k__unclassified_d__Eukaryota	p__unclassified_d__Eukaryota	c__unclassified_d__Eukaryota	o__Kinetoplastida	f__Trypanosomatidae	g__Leishmania	s__Leishmania_infantum	20	12	32	12	16	2	6	8	40	40	20	4	212
d__Bacteria	k__unclassified_d__Bacteria	p__Planctomycetes	c__Phycisphaerae	o__unclassified_c__Phycisphaerae	f__unclassified_c__Phycisphaerae	g__unclassified_c__Phycisphaerae	s__Phycisphaerae_bacterium_SG8_4	578	2536	886	78	344	376	54	1232	3384	362	126	410	10366
d__Bacteria	k__unclassified_d__Bacteria	p__Candidatus_Moranbacteria	c__unclassified_p__Candidatus_Moranbacteria	o__unclassified_p__Candidatus_Moranbacteria	f__unclassified_p__Candidatus_Moranbacteria	g__unclassified_p__Candidatus_Moranbacteria	s__Candidatus_Moranbacteria_bacterium_GW2011_GWE2_35_2-	18	54	30	20	0	0	0	28	34	24	4	0	212
d__Bacteria	k__unclassified_d__Bacteria	p__Firmicutes	c__Bacilli	o__Lactobacillales	f__Lactobacillaceae	g__Lactobacillus	s__Lactobacillus_farraginis	26	24	18	28	20	26	114	36	14	10	4	6	326
d__Bacteria	k__unclassified_d__Bacteria	p__Chlorobi	c__Chlorobia	o__Chlorobiales	f__Chlorobiaceae	g__Chloroherpeton	s__Chloroherpeton_thalassium	484	438	596	306	762	378	202	562	370	344	296	218	4956
d__Bacteria	k__unclassified_d__Bacteria	p__Planctomycetes	c__Planctomycetia	o__Planctomycetales	f__Planctomycetaceae	g__Blastopirellula	s__Blastopirellula_marina	20	86	140	6	34	0	64	72	132	10	20	30	614
d__Viruses	k__unclassified_d__Viruses	p__unclassified_d__Viruses	c__unclassified_d__Viruses	o__Caudovirales	f__Siphoviridae	g__Sfi21dtunalikevirus	s__Streptococcus_phage_Sfi21	18	12	6	4	10	4	2	0	8	0	2	0	66
d__Bacteria	k__unclassified_d__Bacteria	p__Firmicutes	c__Bacilli	o__Lactobacillales	f__Carnobacteriaceae	g__Carnobacterium	s__unclassified_g__Carnobacterium	6	40	36	0	12	10	66	18	40	28	4	14	274
d__Bacteria	k__unclassified_d__Bacteria	p__Proteobacteria	c__Gammaproteobacteria	o__Oceanospirillales	f__Oceanospirillaceae	g__Marinobacterium	s__Marinobacterium_jannaschii	20	10	70	10	42	16	62	32	68	46	8	12	396
d__Bacteria	k__unclassified_d__Bacteria	p__Proteobacteria	c__Betaproteobacteria	o__Burkholderiales	f__Burkholderiaceae	g__Paraburkholderia	s__Paraburkholderia_phymatum	272	88	278	336	1096	464	648	108	54	230	452	218	4244
d__Bacteria	k__unclassified_d__Bacteria	p__Firmicutes	c__Bacilli	o__Bacillales	f__Staphylococcaceae	g__Staphylococcus	s__Staphylococcus_haemolyticus	20	110	62	28	36	16	26	112	86	62	12	32	602
d__Bacteria	k__unclassified_d__Bacteria	p__Proteobacteria	c__Deltaproteobacteria	o__Myxococcales	f__Polyangiaceae	g__Chondromyces	s__Chondromyces_crocatus	0	12	32	8	14	4	0	4	16	14	6	0	110
d__Bacteria	k__unclassified_d__Bacteria	p__Actinobacteria	c__Actinobacteria	o__Actinomycetales	f__Actinomycetaceae	g__Actinomyces	s__Actinomyces_sp._oral_taxon_849	222	124	204	100	188	164	190	288	168	44	56	102	1850
d__Bacteria	k__unclassified_d__Bacteria	p__Actinobacteria	c__Actinobacteria	o__Actinomycetales	f__Actinomycetaceae	g__Actinomyces	s__Actinomyces_sp._oral_taxon_848	66	30	54	54	90	74	130	130	2	4	36	72	742
d__Bacteria	k__unclassified_d__Bacteria	p__Proteobacteria	c__Deltaproteobacteria	o__Myxococcales	f__Sandaracinaceae	g__Sandaracinus	s__Sandaracinus_amylolyticus	4	0	6	0	2	0	0	0	0	0	0	0	12
d__Bacteria	k__unclassified_d__Bacteria	p__Proteobacteria	c__Betaproteobacteria	o__Gallionellales	f__Gallionellaceae	g__Gallionella	s__Gallionella_capsiferriformans	2	0	2	6	4	0	0	0	6	0	0	14	34
d__Bacteria	k__unclassified_d__Bacteria	p__Proteobacteria	c__Alphaproteobacteria	o__Sphingomonadales	f__Sphingomonadaceae	g__Citromicrobium	s__Citromicrobium_sp._JLT1363	0	2	2	6	6	4	48	4	0	0	2	2	76
d__Bacteria	k__unclassified_d__Bacteria	p__Firmicutes	c__Clostridia	o__Clostridiales	f__Peptostreptococcaceae	g__unclassified_f__Peptostreptococcaceae	s__Peptostreptococcaceae_bacterium_ACC19a	296	802	562	262	294	230	542	336	454	250	136	238	4402
d__Bacteria	k__unclassified_d__Bacteria	p__Firmicutes	c__Bacilli	o__Lactobacillales	f__Streptococcaceae	g__Streptococcus	s__Streptococcus_sinensis	6	4	4	2	2	4	144	10	12	14	4	0	206
d__Eukaryota	k__Metazoa	p__Chordata	c__Mammalia	o__Rodentia	f__Cricetidae	g__Cricetulus	s__Cricetulus_griseus	30	46	18	34	60	38	26	24	116	102	24	44	562
d__Eukaryota	k__Viridiplantae	p__Chlorophyta	c__Trebouxiophyceae	o__unclassified_c__Trebouxiophyceae	f__Coccomyxaceae	g__Coccomyxa	s__Coccomyxa_subellipsoidea	0	2	2	6	2	0	8	2	4	0	2	4	32
d__Bacteria	k__unclassified_d__Bacteria	p__Cyanobacteria	c__unclassified_p__Cyanobacteria	o__Stigonematales	f__unclassified_o__Stigonematales	g__Fischerella	s__Fischerella_muscicola	1358	238	506	198	970	1960	800	518	84	464	1118	210	8424
d__Bacteria	k__unclassified_d__Bacteria	p__Actinobacteria	c__Actinobacteria	o__Corynebacteriales	f__Nocardiaceae	g__Rhodococcus	s__Rhodococcus_sp._UNC23MFCrub1.1	8	12	22	4	6	2	6	0	8	6	8	2	84
d__Bacteria	k__unclassified_d__Bacteria	p__Chlorobi	c__Chlorobia	o__Chlorobiales	f__Chlorobiaceae	g__Pelodictyon	s__Pelodictyon_phaeoclathratiforme	12	10	2	10	2	0	6	28	16	0	0	2	88
d__Bacteria	k__unclassified_d__Bacteria	p__Firmicutes	c__Clostridia	o__Clostridiales	f__Eubacteriaceae	g__Eubacterium	s__Eubacterium_sp._CAG:248	3892	10258	8856	2872	2854	3454	4076	6182	9764	8218	1646	2486	64558
d__Bacteria	k__unclassified_d__Bacteria	p__Proteobacteria	c__Deltaproteobacteria	o__Desulfovibrionales	f__Desulfovibrionaceae	g__Desulfovibrio	s__Desulfovibrio_magneticus	44	124	28	4	32	22	6	4	40	8	0	2	314
d__Bacteria	k__unclassified_d__Bacteria	p__Spirochaetes	c__Spirochaetia	o__unclassified_c__Spirochaetia	f__Leptospiraceae	g__Leptospira	s__Leptospira_licerasiae	18	22	132	10	48	48	90	54	114	86	34	28	684
d__Bacteria	k__unclassified_d__Bacteria	p__Firmicutes	c__Bacilli	o__Bacillales	f__Bacillaceae	g__Bacillus	s__Bacillus_sp._FJAT-25496	268	260	394	44	66	66	120	144	328	72	22	42	1826
d__Bacteria	k__unclassified_d__Bacteria	p__Thermotogae	c__Thermotogae	o__Thermotogales	f__Fervidobacteriaceae	g__Fervidobacterium	s__Fervidobacterium_pennivorans	62	184	238	44	84	48	70	48	158	40	16	48	1040
d__Eukaryota	k__Viridiplantae	p__Streptophyta	c__Liliopsida	o__Poales	f__Poaceae	g__Brachypodium	s__Brachypodium_distachyon	2	0	2	0	6	0	0	2	8	0	2	0	22
d__Bacteria	k__unclassified_d__Bacteria	p__Firmicutes	c__Bacilli	o__Bacillales	f__Paenibacillaceae	g__Thermobacillus	s__Thermobacillus_composti	408	1096	704	448	538	360	510	514	1262	1082	218	328	7468
d__Bacteria	k__unclassified_d__Bacteria	p__Proteobacteria	c__Gammaproteobacteria	o__Legionellales	f__Legionellaceae	g__Legionella	s__Legionella_wadsworthii	4	0	80	0	8	10	4	16	46	0	12	0	180
d__Bacteria	k__unclassified_d__Bacteria	p__Proteobacteria	c__Betaproteobacteria	o__Burkholderiales	f__Alcaligenaceae	g__Achromobacter	s__Achromobacter_xylosoxidans	0	0	0	6	2	0	8	0	0	0	2	8	26
d__Bacteria	k__unclassified_d__Bacteria	p__Spirochaetes	c__Spirochaetia	o__Spirochaetales	f__Spirochaetaceae	g__Treponema	s__Treponema_succinifaciens	874	508	900	2448	2392	1124	1568	298	378	582	966	756	12794
d__Bacteria	k__unclassified_d__Bacteria	p__Proteobacteria	c__Alphaproteobacteria	o__Sphingomonadales	f__Sphingomonadaceae	g__Sphingomonas	s__Sphingomonas_sanxanigenens	2	10	8	2	0	4	12	0	8	2	4	4	56
d__Bacteria	k__unclassified_d__Bacteria	p__Actinobacteria	c__Actinobacteria	o__Micrococcales	f__Dermabacteraceae	g__Brachybacterium	s__Brachybacterium_sp._SW0106-09	12	42	48	44	82	64	44	32	40	68	34	32	542
d__Bacteria	k__unclassified_d__Bacteria	p__Firmicutes	c__Bacilli	o__Lactobacillales	f__Lactobacillaceae	g__Lactobacillus	s__Lactobacillus_crispatus	256	404	524	178	270	150	288	232	276	204	162	176	3120
d__Bacteria	k__unclassified_d__Bacteria	p__Proteobacteria	c__Gammaproteobacteria	o__Orbales	f__Orbaceae	g__Candidatus_Schmidhempelia	s__Candidatus_Schmidhempelia_bombi	68	48	58	40	116	44	2	82	44	108	62	40	712
d__Bacteria	k__unclassified_d__Bacteria	p__Proteobacteria	c__Gammaproteobacteria	o__Pseudomonadales	f__Moraxellaceae	g__Psychrobacter	s__Psychrobacter_alimentarius	386	498	478	260	170	78	156	344	468	826	70	156	3890
d__Bacteria	k__unclassified_d__Bacteria	p__Proteobacteria	c__Alphaproteobacteria	o__Sphingomonadales	f__Sphingomonadaceae	g__Novosphingobium	s__Novosphingobium_subterraneum	0	12	20	0	16	0	0	14	32	0	10	6	110
d__Bacteria	k__unclassified_d__Bacteria	p__Proteobacteria	c__Alphaproteobacteria	o__Rhizobiales	f__Rhizobiaceae	g__Rhizobium	s__Rhizobium_sp._YR528	34	22	110	10	72	26	98	38	48	74	38	68	638
d__Bacteria	k__unclassified_d__Bacteria	p__Firmicutes	c__Bacilli	o__Lactobacillales	f__Aerococcaceae	g__Aerococcus	s__Aerococcus_viridans	666	396	1180	160	258	188	216	632	304	450	72	108	4630
d__Bacteria	k__unclassified_d__Bacteria	p__Proteobacteria	c__Epsilonproteobacteria	o__Campylobacterales	f__Helicobacteraceae	g__Wolinella	s__Wolinella_succinogenes	0	128	0	4	0	0	26	0	0	0	2	2	162
d__Bacteria	k__unclassified_d__Bacteria	p__Tenericutes	c__Mollicutes	o__Mycoplasmatales	f__Mycoplasmataceae	g__Mycoplasma	s__Mycoplasma_pulmonis	86	2	2	0	2	0	10	2	0	2	4	0	110
d__Bacteria	k__unclassified_d__Bacteria	p__Firmicutes	c__Bacilli	o__Bacillales	f__Paenibacillaceae	g__Paenibacillus	s__Paenibacillus_terrae	610	1044	1170	404	476	504	722	570	848	652	196	276	7472
d__Bacteria	k__unclassified_d__Bacteria	p__Firmicutes	c__Clostridia	o__Clostridiales	f__Lachnospiraceae	g__Robinsoniella	s__unclassified_g__Robinsoniella	28648	56272	51372	17692	21188	25442	37090	31286	51854	39300	12502	16652	389298
d__Bacteria	k__unclassified_d__Bacteria	p__Actinobacteria	c__Actinobacteria	o__Micrococcales	f__Microbacteriaceae	g__Clavibacter	s__Clavibacter_michiganensis	34	6	10	0	18	16	50	20	0	12	10	4	180
d__Bacteria	k__unclassified_d__Bacteria	p__Bacteroidetes	c__Sphingobacteriia	o__Sphingobacteriales	f__Sphingobacteriaceae	g__Pedobacter	s__Pedobacter_heparinus	0	0	0	0	18	0	4	0	0	0	0	10	32
d__Bacteria	k__unclassified_d__Bacteria	p__Firmicutes	c__Bacilli	o__Bacillales	f__Paenibacillaceae	g__Paenibacillus	s__Paenibacillus_sp._HGH0039	6	10	2	0	16	0	2	0	0	4	0	0	40
d__Bacteria	k__unclassified_d__Bacteria	p__Actinobacteria	c__Actinobacteria	o__Corynebacteriales	f__Nocardiaceae	g__Rhodococcus	s__Rhodococcus_wratislaviensis	2	0	102	0	0	4	0	10	40	0	0	0	158
d__Bacteria	k__unclassified_d__Bacteria	p__Actinobacteria	c__Actinobacteria	o__Actinomycetales	f__Actinomycetaceae	g__Actinomyces	s__Actinomyces_timonensis	12	2	14	178	60	20	48	20	8	10	30	58	460
d__Bacteria	k__unclassified_d__Bacteria	p__unclassified_d__Bacteria	c__unclassified_d__Bacteria	o__unclassified_d__Bacteria	f__unclassified_d__Bacteria	g__unclassified_d__Bacteria	s__Parcubacteria_group_bacterium_GW2011_GWC2_32_10	0	12	10	68	34	8	6	0	20	4	2	4	168
d__Bacteria	k__unclassified_d__Bacteria	p__Proteobacteria	c__Epsilonproteobacteria	o__Campylobacterales	f__Helicobacteraceae	g__Sulfuricurvum	s__Sulfuricurvum_sp._MLSB	24	58	48	120	114	112	22	32	58	158	60	54	860
d__Bacteria	k__unclassified_d__Bacteria	p__Proteobacteria	c__Alphaproteobacteria	o__Rickettsiales	f__unclassified_o__Rickettsiales	g__Caedibacter	s__Candidatus_Caedibacter_acanthamoebae	0	0	2	0	0	0	0	0	4	0	0	0	6
d__Bacteria	k__unclassified_d__Bacteria	p__Proteobacteria	c__Betaproteobacteria	o__Rhodocyclales	f__Rhodocyclaceae	g__Uliginosibacterium	s__Uliginosibacterium_gangwonense	0	0	18	4	0	4	0	0	2	0	0	0	28
d__Bacteria	k__unclassified_d__Bacteria	p__Proteobacteria	c__Betaproteobacteria	o__Neisseriales	f__Neisseriaceae	g__Snodgrassella	s__Snodgrassella_alvi	882	1248	2450	516	576	718	946	1524	1226	1752	304	400	12542
d__Archaea	k__unclassified_d__Archaea	p__Euryarchaeota	c__Thermoplasmata	o__Thermoplasmatales	f__unclassified_o__Thermoplasmatales	g__unclassified_o__Thermoplasmatales	s__Thermoplasmatales_archaeon_DG-70	58	286	86	60	26	60	20	30	222	108	20	34	1010
d__Viruses	k__unclassified_d__Viruses	p__unclassified_d__Viruses	c__unclassified_d__Viruses	o__Caudovirales	f__Myoviridae	g__unclassified_f__Myoviridae	s__Lactobacillus_phage_LBR48	200	36	184	128	86	80	150	148	258	12	6	6	1294
d__Bacteria	k__unclassified_d__Bacteria	p__Firmicutes	c__Bacilli	o__Bacillales	f__Paenibacillaceae	g__Paenibacillus	s__Paenibacillus_curdlanolyticus	1180	3926	1766	298	858	596	400	1918	4984	776	220	610	17532
d__Bacteria	k__unclassified_d__Bacteria	p__Proteobacteria	c__Gammaproteobacteria	o__Vibrionales	f__Vibrionaceae	g__Photobacterium	s__Photobacterium_damselae	0	0	0	0	4	0	2	0	0	0	0	2	8
d__Bacteria	k__unclassified_d__Bacteria	p__Actinobacteria	c__Actinobacteria	o__Corynebacteriales	f__Nocardiaceae	g__Rhodococcus	s__Rhodococcus_opacus	12	2	20	6	4	12	32	24	10	20	12	12	166
d__Bacteria	k__unclassified_d__Bacteria	p__Proteobacteria	c__Gammaproteobacteria	o__Methylococcales	f__Methylococcaceae	g__Methylomonas	s__Methylomonas_methanica	6	2	4	12	36	22	24	6	0	12	10	16	150
d__Bacteria	k__unclassified_d__Bacteria	p__Firmicutes	c__Bacilli	o__Lactobacillales	f__Carnobacteriaceae	g__Trichococcus	s__Trichococcus_flocculiformis	100	338	146	74	116	120	92	98	242	154	66	88	1634
d__Bacteria	k__unclassified_d__Bacteria	p__Proteobacteria	c__Gammaproteobacteria	o__Alteromonadales	f__Shewanellaceae	g__Shewanella	s__Shewanella_sp._ECSMB14102	4	10	8	6	4	0	2	10	2	6	2	6	60
d__Bacteria	k__unclassified_d__Bacteria	p__Proteobacteria	c__Betaproteobacteria	o__Burkholderiales	f__Sutterellaceae	g__Sutterella	s__unclassified_g__Sutterella	10	34	6	100	76	18	34	6	12	8	28	34	366
d__Bacteria	k__unclassified_d__Bacteria	p__Firmicutes	c__Bacilli	o__Lactobacillales	f__Streptococcaceae	g__Streptococcus	s__Streptococcus_phocae	8	20	22	20	18	10	6	22	22	2	8	8	166
d__Bacteria	k__unclassified_d__Bacteria	p__Proteobacteria	c__Alphaproteobacteria	o__Rhizobiales	f__Bradyrhizobiaceae	g__Bradyrhizobium	s__Bradyrhizobium_viridifuturi	0	6	0	0	0	0	0	0	8	4	2	2	22
d__Archaea	k__unclassified_d__Archaea	p__Euryarchaeota	c__Halobacteria	o__Halobacteriales	f__Halobacteriaceae	g__Haloarcula	s__Haloarcula_californiae	0	0	2	0	0	0	4	2	0	4	0	0	12
d__Eukaryota	k__Metazoa	p__Chordata	c__Aves	o__Pelecaniformes	f__Pelecanidae	g__Pelecanus	s__Pelecanus_crispus	0	14	10	0	4	0	12	6	10	4	8	8	76
d__Bacteria	k__unclassified_d__Bacteria	p__Firmicutes	c__Bacilli	o__Bacillales	f__Listeriaceae	g__Listeria	s__Listeria_weihenstephanensis	134	264	322	122	72	78	160	90	152	84	36	28	1542
d__Bacteria	k__unclassified_d__Bacteria	p__Tenericutes	c__Mollicutes	o__Entomoplasmatales	f__Entomoplasmataceae	g__Mesoplasma	s__Mesoplasma_florum	8	4	8	0	0	0	0	0	6	4	0	0	30
d__Bacteria	k__unclassified_d__Bacteria	p__Actinobacteria	c__Actinobacteria	o__unclassified_c__Actinobacteria	f__unclassified_c__Actinobacteria	g__unclassified_c__Actinobacteria	s__uncultured_actinobacterium_HF0070_17F14	84	20	22	26	36	10	120	22	36	44	2	28	450
d__Bacteria	k__unclassified_d__Bacteria	p__Actinobacteria	c__Actinobacteria	o__Bifidobacteriales	f__Bifidobacteriaceae	g__Bifidobacterium	s__Bifidobacterium_longum	1252	2848	1840	4408	1162	916	1704	1394	2080	1142	398	678	19822
d__Bacteria	k__unclassified_d__Bacteria	p__Fusobacteria	c__Fusobacteriia	o__Fusobacteriales	f__Leptotrichiaceae	g__Leptotrichia	s__Leptotrichia_sp._oral_taxon_879	12	2	18	2	4	0	14	2	60	12	2	0	128
d__Archaea	k__unclassified_d__Archaea	p__Euryarchaeota	c__Methanobacteria	o__Methanobacteriales	f__Methanobacteriaceae	g__Methanobrevibacter	s__Methanobrevibacter_cuticularis	202	674	336	112	60	130	132	148	432	184	72	100	2582
d__Bacteria	k__unclassified_d__Bacteria	p__Actinobacteria	c__Actinobacteria	o__Streptomycetales	f__Streptomycetaceae	g__Streptomyces	s__Streptomyces_niveiscabiei	10	12	14	6	4	4	0	6	24	18	0	0	98
d__Bacteria	k__unclassified_d__Bacteria	p__Proteobacteria	c__Gammaproteobacteria	o__Pseudomonadales	f__Moraxellaceae	g__Acinetobacter	s__Acinetobacter_radioresistens	2	0	0	4	0	4	0	0	0	0	0	0	10
d__Bacteria	k__unclassified_d__Bacteria	p__Proteobacteria	c__Betaproteobacteria	o__Burkholderiales	f__Burkholderiaceae	g__Ralstonia	s__Ralstonia_pickettii	10	2	84	0	14	14	20	6	8	46	4	50	258
d__Bacteria	k__unclassified_d__Bacteria	p__Firmicutes	c__Erysipelotrichia	o__Erysipelotrichales	f__Erysipelotrichaceae	g__Coprobacillus	s__Coprobacillus_sp._CAG:235	1672	3916	4004	1734	1520	2024	2948	2960	2890	5584	954	1098	31304
d__Bacteria	k__unclassified_d__Bacteria	p__Proteobacteria	c__Deltaproteobacteria	o__Myxococcales	f__Vulgatibacteraceae	g__Vulgatibacter	s__Vulgatibacter_incomptus	2	0	0	0	2	0	14	0	0	0	0	0	18
d__Bacteria	k__unclassified_d__Bacteria	p__Actinobacteria	c__Actinobacteria	o__Micromonosporales	f__Micromonosporaceae	g__Micromonospora	s__Micromonospora_sp._RV43	12	14	74	0	16	4	6	10	2	74	14	2	228
d__Bacteria	k__unclassified_d__Bacteria	p__Actinobacteria	c__Actinobacteria	o__Catenulisporales	f__Catenulisporaceae	g__Catenulispora	s__Catenulispora_acidiphila	26	8	6	8	18	2	64	6	4	32	2	10	186
d__Bacteria	k__unclassified_d__Bacteria	p__Actinobacteria	c__Actinobacteria	o__Streptomycetales	f__Streptomycetaceae	g__Streptomyces	s__Streptomyces_sp._NRRL_F-5193	8	0	4	0	0	0	0	12	2	2	0	0	28
d__Archaea	k__unclassified_d__Archaea	p__Thaumarchaeota	c__unclassified_p__Thaumarchaeota	o__unclassified_p__Thaumarchaeota	f__unclassified_p__Thaumarchaeota	g__unclassified_p__Thaumarchaeota	s__uncultured_marine_thaumarchaeote_KM3_35_D03	92	658	98	16	22	30	12	112	532	54	16	6	1648
d__Archaea	k__unclassified_d__Archaea	p__Euryarchaeota	c__Halobacteria	o__Haloferacales	f__Haloferacaceae	g__Haloferax	s__Haloferax_elongans	2	20	0	0	0	0	8	10	0	2	0	8	50
d__Bacteria	k__unclassified_d__Bacteria	p__Proteobacteria	c__Gammaproteobacteria	o__Vibrionales	f__Vibrionaceae	g__Vibrio	s__Vibrio_metschnikovii	8	34	6	10	6	4	8	2	4	4	2	4	92
d__Bacteria	k__unclassified_d__Bacteria	p__Proteobacteria	c__Gammaproteobacteria	o__Alteromonadales	f__Psychromonadaceae	g__Psychromonas	s__Psychromonas_ingrahamii	8	10	2	0	0	2	0	0	12	2	0	0	36
d__Bacteria	k__unclassified_d__Bacteria	p__Bacteroidetes	c__Bacteroidia	o__Bacteroidales	f__Prevotellaceae	g__Prevotella	s__Prevotella_ruminicola	5912	5530	7012	15216	12936	10286	23934	2500	1040	3210	15460	13348	116384
d__Bacteria	k__unclassified_d__Bacteria	p__Proteobacteria	c__Betaproteobacteria	o__Burkholderiales	f__Burkholderiaceae	g__Burkholderia	s__Burkholderia_sp._M701	174	1234	652	50	218	78	126	198	218	350	136	168	3602
d__Bacteria	k__unclassified_d__Bacteria	p__Actinobacteria	c__Actinobacteria	o__Streptosporangiales	f__Thermomonosporaceae	g__Actinomadura	s__Actinomadura_madurae	0	0	0	0	0	0	0	0	0	0	0	2	2
d__Bacteria	k__unclassified_d__Bacteria	p__Firmicutes	c__Clostridia	o__Clostridiales	f__Clostridiaceae	g__Clostridium	s__Clostridium_argentinense	1232	2872	2898	1034	1418	808	1984	1578	2496	2044	498	1114	19976
d__Bacteria	k__unclassified_d__Bacteria	p__Proteobacteria	c__Deltaproteobacteria	o__Desulfobacterales	f__Desulfobulbaceae	g__Desulfofustis	s__uncultured_Desulfofustis_sp._PB-SRB1	0	2	0	0	0	2	0	0	0	0	4	6	14
d__Bacteria	k__unclassified_d__Bacteria	p__Firmicutes	c__Erysipelotrichia	o__Erysipelotrichales	f__Erysipelotrichaceae	g__Erysipelatoclostridium	s__[Clostridium]_innocuum	8994	18714	16012	4894	6468	5710	12806	9138	14110	11378	2614	4648	115486
d__Bacteria	k__unclassified_d__Bacteria	p__Proteobacteria	c__Deltaproteobacteria	o__Desulfovibrionales	f__Desulfovibrionaceae	g__Desulfovibrio	s__Desulfovibrio_putealis	162	262	158	4	8	130	82	172	232	24	4	16	1254
d__Bacteria	k__unclassified_d__Bacteria	p__Bacteroidetes	c__Bacteroidia	o__Bacteroidales	f__Porphyromonadaceae	g__Fermentimonas	s__Fermentimonas_caenicola	1276	1684	2116	3912	1470	1840	6996	354	208	508	4004	6022	30390
d__Bacteria	k__unclassified_d__Bacteria	p__Proteobacteria	c__Alphaproteobacteria	o__Rhodospirillales	f__Acetobacteraceae	g__Commensalibacter	s__Commensalibacter_sp._MX01	6	12	10	0	4	28	4	8	12	38	4	38	164
d__Bacteria	k__unclassified_d__Bacteria	p__Firmicutes	c__Bacilli	o__Bacillales	f__Paenibacillaceae	g__Paenibacillus	s__Paenibacillus_sp._FF9	1154	2540	1518	602	778	514	786	1330	1508	1042	322	534	12628
d__Bacteria	k__unclassified_d__Bacteria	p__Bacteroidetes	c__Bacteroidia	o__Bacteroidales	f__Prevotellaceae	g__Prevotella	s__Prevotella_sp._P4-65	11432	17044	20060	38194	13650	17554	60694	4528	1704	2886	35144	54730	277620
d__Bacteria	k__unclassified_d__Bacteria	p__Actinobacteria	c__Actinobacteria	o__Propionibacteriales	f__Nocardioidaceae	g__Nocardioides	s__Nocardioides_sp._Leaf285	2	18	22	0	2	0	12	6	2	8	8	6	86
d__Bacteria	k__unclassified_d__Bacteria	p__Bacteroidetes	c__Bacteroidia	o__Bacteroidales	f__Bacteroidaceae	g__Bacteroides	s__Bacteroides_sp._CAG:754	110272	26962	53536	49624	140386	185070	111836	55866	7328	40670	137610	71080	990240
d__Viruses	k__unclassified_d__Viruses	p__unclassified_d__Viruses	c__unclassified_d__Viruses	o__unclassified_d__Viruses	f__unclassified_d__Viruses	g__unclassified_d__Viruses	s__ANMV-1_virus	0	0	0	0	0	0	2	0	4	0	0	0	6
d__Bacteria	k__unclassified_d__Bacteria	p__Firmicutes	c__Clostridia	o__Clostridiales	f__Peptostreptococcaceae	g__Terrisporobacter	s__Terrisporobacter_othiniensis	1314	2298	3146	1254	1410	1006	2486	1500	2360	1366	538	1202	19880
d__Bacteria	k__unclassified_d__Bacteria	p__Proteobacteria	c__Alphaproteobacteria	o__Sphingomonadales	f__Erythrobacteraceae	g__Erythrobacter	s__Erythrobacter_sp._s21-N3	0	2	4	10	0	4	6	2	2	10	0	0	40
d__Bacteria	k__unclassified_d__Bacteria	p__Proteobacteria	c__Gammaproteobacteria	o__Oceanospirillales	f__Oceanospirillaceae	g__Oceanospirillum	s__Oceanospirillum_maris	24	72	52	8	2	12	8	38	80	22	2	4	324
d__Bacteria	k__unclassified_d__Bacteria	p__Firmicutes	c__Clostridia	o__Clostridiales	f__Clostridiaceae	g__Clostridium	s__Clostridium_sp._CAG:230	4262	8970	7670	3682	4318	3214	3838	5304	10988	4150	1820	2728	60944
d__Bacteria	k__unclassified_d__Bacteria	p__Cyanobacteria	c__unclassified_p__Cyanobacteria	o__Nostocales	f__Microchaetaceae	g__Microchaete	s__Microchaete_sp._PCC_7126	0	0	0	8	2	0	0	0	0	0	0	0	10
d__Bacteria	k__unclassified_d__Bacteria	p__Bacteroidetes	c__Bacteroidia	o__Bacteroidales	f__Prevotellaceae	g__Prevotella	s__Prevotella_loescheii	1476	708	992	1624	4278	2288	3336	1188	312	1036	2168	1942	21348
d__Bacteria	k__unclassified_d__Bacteria	p__Actinobacteria	c__Coriobacteriia	o__Coriobacteriales	f__Coriobacteriaceae	g__Collinsella	s__Collinsella_stercoris	724	706	810	3200	1262	634	836	936	858	636	352	476	11430
d__Bacteria	k__unclassified_d__Bacteria	p__Proteobacteria	c__Gammaproteobacteria	o__Pseudomonadales	f__Pseudomonadaceae	g__Pseudomonas	s__Pseudomonas_resinovorans	74	40	170	104	58	36	114	76	104	42	22	48	888
d__Bacteria	k__unclassified_d__Bacteria	p__Proteobacteria	c__Gammaproteobacteria	o__Chromatiales	f__Chromatiaceae	g__Thiorhodococcus	s__Thiorhodococcus_drewsii	40	100	88	38	40	54	56	96	74	28	30	30	674
d__Bacteria	k__unclassified_d__Bacteria	p__Candidatus_Falkowbacteria	c__unclassified_p__Candidatus_Falkowbacteria	o__unclassified_p__Candidatus_Falkowbacteria	f__unclassified_p__Candidatus_Falkowbacteria	g__unclassified_p__Candidatus_Falkowbacteria	s__Candidatus_Falkowbacteria_bacterium_GW2011_GWF2_38_1205	58	592	60	24	28	16	4	66	340	76	12	6	1282
d__Bacteria	k__unclassified_d__Bacteria	p__Firmicutes	c__Clostridia	o__Clostridiales	f__Lachnospiraceae	g__Roseburia	s__Roseburia_intestinalis_CAG:13	4066	9646	10014	4484	2884	4200	7796	6028	9040	9830	2004	3308	73300
d__Bacteria	k__unclassified_d__Bacteria	p__Bacteroidetes	c__Bacteroidia	o__Bacteroidales	f__Marinilabiliaceae	g__Anaerophaga	s__Anaerophaga_thermohalophila	404	386	304	854	1472	1082	1126	124	186	326	1042	156	7462
d__Bacteria	k__unclassified_d__Bacteria	p__Firmicutes	c__Bacilli	o__Lactobacillales	f__Streptococcaceae	g__Streptococcus	s__Streptococcus_urinalis	110	78	12	272	344	282	186	16	12	86	236	4	1638
d__Bacteria	k__unclassified_d__Bacteria	p__Firmicutes	c__Erysipelotrichia	o__Erysipelotrichales	f__Erysipelotrichaceae	g__Coprobacillus	s__Coprobacillus_sp._CAG:183	762	920	1026	402	382	432	564	550	1080	1064	216	238	7636
d__Bacteria	k__unclassified_d__Bacteria	p__Verrucomicrobia	c__unclassified_p__Verrucomicrobia	o__unclassified_p__Verrucomicrobia	f__unclassified_p__Verrucomicrobia	g__unclassified_p__Verrucomicrobia	s__Verrucomicrobia_bacterium_LP2A	6	0	24	0	6	2	0	0	0	0	0	0	38
d__Eukaryota	k__Metazoa	p__Arthropoda	c__Insecta	o__Lepidoptera	f__Bombycidae	g__Bombyx	s__Bombyx_mori	0	8	2	10	12	4	0	2	0	2	4	2	46
d__Bacteria	k__unclassified_d__Bacteria	p__Bacteroidetes	c__Cytophagia	o__Cytophagales	f__Flammeovirgaceae	g__Flammeovirga	s__Flammeovirga_pacifica	0	0	0	0	0	0	0	0	0	0	6	2	8
d__Bacteria	k__unclassified_d__Bacteria	p__Deferribacteres	c__Deferribacteres	o__Deferribacterales	f__Deferribacteraceae	g__Calditerrivibrio	s__Calditerrivibrio_nitroreducens	0	0	0	0	236	92	360	0	56	0	0	102	846
d__Bacteria	k__unclassified_d__Bacteria	p__Bacteroidetes	c__Bacteroidia	o__Bacteroidales	f__Prevotellaceae	g__Prevotella	s__Prevotella_sp._oral_taxon_317	766	780	936	1536	3600	10754	2474	464	232	8916	1758	808	33024
d__Bacteria	k__unclassified_d__Bacteria	p__Bacteroidetes	c__Cytophagia	o__Cytophagales	f__Cytophagaceae	g__Fibrella	s__Fibrella_aestuarina	0	6	4	2	2	0	6	0	2	2	2	10	36
d__Bacteria	k__unclassified_d__Bacteria	p__Bacteroidetes	c__Sphingobacteriia	o__Sphingobacteriales	f__Chitinophagaceae	g__Sediminibacterium	s__Sediminibacterium_salmoneum	402	286	572	228	156	288	532	106	412	312	86	6	3386
d__Bacteria	k__unclassified_d__Bacteria	p__Actinobacteria	c__Actinobacteria	o__Streptomycetales	f__Streptomycetaceae	g__Streptomyces	s__Streptomyces_showdoensis	2	0	0	0	8	0	0	0	0	0	0	0	10
d__Bacteria	k__unclassified_d__Bacteria	p__Firmicutes	c__Bacilli	o__Bacillales	f__Paenibacillaceae	g__Paenibacillus	s__Paenibacillus_wulumuqiensis	256	360	524	166	138	94	282	156	296	198	58	70	2598
d__Bacteria	k__unclassified_d__Bacteria	p__Firmicutes	c__unclassified_p__Firmicutes	o__unclassified_p__Firmicutes	f__unclassified_p__Firmicutes	g__unclassified_p__Firmicutes	s__Firmicutes_bacterium_CAG:240	5380	10980	15752	3468	6170	4006	7840	5850	10362	5666	1916	4934	82324
d__Bacteria	k__unclassified_d__Bacteria	p__Firmicutes	c__Bacilli	o__Bacillales	f__Paenibacillaceae	g__Brevibacillus	s__Brevibacillus_choshinensis	314	476	1178	102	364	116	650	420	248	326	70	190	4454
d__Bacteria	k__unclassified_d__Bacteria	p__Proteobacteria	c__Betaproteobacteria	o__Burkholderiales	f__Burkholderiaceae	g__Burkholderia	s__unclassified_g__Burkholderia	186	220	88	14	16	172	78	184	224	34	4	14	1234
d__Bacteria	k__unclassified_d__Bacteria	p__Proteobacteria	c__Deltaproteobacteria	o__Desulfuromonadales	f__Desulfuromonadaceae	g__Desulfuromonas	s__Desulfuromonas_sp._DDH964	8	0	0	0	8	0	0	0	0	0	4	24	44
d__Bacteria	k__unclassified_d__Bacteria	p__Synergistetes	c__Synergistia	o__Synergistales	f__Synergistaceae	g__Pyramidobacter	s__Pyramidobacter_piscolens	2426	8504	10820	2856	3742	2412	6704	5394	7170	5616	2018	3936	61598
d__Bacteria	k__unclassified_d__Bacteria	p__Proteobacteria	c__Alphaproteobacteria	o__Rhizobiales	f__Hyphomicrobiaceae	g__Devosia	s__unclassified_g__Devosia	14	108	16	2	0	0	24	36	18	4	0	0	222
d__Bacteria	k__unclassified_d__Bacteria	p__Firmicutes	c__Clostridia	o__Clostridiales	f__Lachnospiraceae	g__Lachnoclostridium	s__[Clostridium]_asparagiforme	122790	326360	210916	54400	76954	49118	92574	221268	313592	280408	30054	64060	1842494
d__Bacteria	k__unclassified_d__Bacteria	p__Actinobacteria	c__Rubrobacteria	o__Rubrobacterales	f__Rubrobacteraceae	g__Rubrobacter	s__Rubrobacter_radiotolerans	0	0	0	0	2	0	6	0	0	0	4	0	12
d__Eukaryota	k__unclassified_d__Eukaryota	p__Apicomplexa	c__Coccidia	o__Eucoccidiorida	f__Sarcocystidae	g__Toxoplasma	s__Toxoplasma_gondii	6	6	4	6	0	0	2	0	4	0	0	4	32
d__Bacteria	k__unclassified_d__Bacteria	p__Bacteroidetes	c__Bacteroidia	o__Bacteroidales	f__Bacteroidaceae	g__Bacteroides	s__Bacteroides_sp._CAG:927	1266952	887892	1199352	2024782	3004982	1756302	3181496	964520	274410	770326	2310546	2433414	20074974
d__Bacteria	k__unclassified_d__Bacteria	p__Firmicutes	c__Negativicutes	o__Selenomonadales	f__Veillonellaceae	g__Veillonella	s__Veillonella_sp._CAG:933	1834	6786	3644	1798	3930	1316	1174	3266	7236	3332	574	1616	36506
d__Bacteria	k__unclassified_d__Bacteria	p__Firmicutes	c__Clostridia	o__Clostridiales	f__Lachnospiraceae	g__Blautia	s__Blautia_hydrogenotrophica_CAG:147	5508	10496	12494	3386	4842	3012	6154	9244	10302	8512	2144	3292	79386
d__Bacteria	k__unclassified_d__Bacteria	p__Tenericutes	c__Mollicutes	o__Acholeplasmatales	f__Acholeplasmataceae	g__Acholeplasma	s__Acholeplasma_hippikon	0	30	20	0	30	0	22	0	0	10	0	14	126
d__Bacteria	k__unclassified_d__Bacteria	p__Firmicutes	c__Bacilli	o__Bacillales	f__Bacillaceae	g__Bacillus	s__Bacillus_acidiproducens	142	226	368	210	638	342	752	78	336	344	80	250	3766
d__Bacteria	k__unclassified_d__Bacteria	p__Proteobacteria	c__Deltaproteobacteria	o__Desulfobacterales	f__Desulfobulbaceae	g__Desulfotalea	s__Desulfotalea_psychrophila	30	44	98	10	40	8	132	28	26	0	2	22	440
d__Bacteria	k__unclassified_d__Bacteria	p__Cyanobacteria	c__unclassified_p__Cyanobacteria	o__Oscillatoriales	f__unclassified_o__Oscillatoriales	g__Pseudanabaena	s__Pseudanabaena_sp._PCC_6802	28	12	28	6	6	0	2	2	38	6	2	6	136
d__Bacteria	k__unclassified_d__Bacteria	p__Actinobacteria	c__Actinobacteria	o__Streptomycetales	f__Streptomycetaceae	g__Streptomyces	s__Streptomyces_puniciscabiei	6	2	0	2	0	0	8	2	4	0	0	0	24
d__Bacteria	k__unclassified_d__Bacteria	p__Actinobacteria	c__Actinobacteria	o__Bifidobacteriales	f__Bifidobacteriaceae	g__Bifidobacterium	s__Bifidobacterium_longum_CAG:69	4	6	4	2	2	2	6	0	10	18	0	4	58
d__Bacteria	k__unclassified_d__Bacteria	p__Actinobacteria	c__Actinobacteria	o__Propionibacteriales	f__Nocardioidaceae	g__Nocardioides	s__Nocardioides_sp._Root190	0	0	0	62	0	120	0	22	2	0	42	76	324
d__Bacteria	k__unclassified_d__Bacteria	p__Firmicutes	c__Bacilli	o__Bacillales	f__Staphylococcaceae	g__Salinicoccus	s__Salinicoccus_roseus	676	2622	1262	74	480	334	196	1210	3564	414	168	360	11360
d__Bacteria	k__unclassified_d__Bacteria	p__Bacteroidetes	c__Bacteroidia	o__Bacteroidales	f__Bacteroidaceae	g__Bacteroides	s__Bacteroides_stercoris	37492	21944	39624	135868	138940	101808	91088	29808	13182	34322	135022	105182	884280
d__Bacteria	k__unclassified_d__Bacteria	p__Firmicutes	c__Clostridia	o__Clostridiales	f__unclassified_o__Clostridiales	g__unclassified_o__Clostridiales	s__Clostridiales_bacterium_KLE1615	38032	86168	65898	14662	23540	19062	19448	56452	99168	49248	9386	18262	499326
d__Bacteria	k__unclassified_d__Bacteria	p__Proteobacteria	c__Deltaproteobacteria	o__Desulfovibrionales	f__Desulfovibrionaceae	g__Desulfovibrio	s__Desulfovibrio_zosterae	16	112	4	6	12	12	4	10	28	116	36	22	378
d__Eukaryota	k__Metazoa	p__Chordata	c__Mammalia	o__Lagomorpha	f__Leporidae	g__Oryctolagus	s__Oryctolagus_cuniculus	0	0	0	8	0	6	2	10	6	0	0	2	34
d__Bacteria	k__unclassified_d__Bacteria	p__Firmicutes	c__Erysipelotrichia	o__Erysipelotrichales	f__Erysipelotrichaceae	g__unclassified_f__Erysipelotrichaceae	s__Erysipelotrichaceae_bacterium_CAG:64	22	326	66	22	60	30	48	30	16	12	54	32	718
d__Bacteria	k__unclassified_d__Bacteria	p__Proteobacteria	c__Deltaproteobacteria	o__Bdellovibrionales	f__Bacteriovoracaceae	g__Bacteriovorax	s__Bacteriovorax_sp._BAL6_X	0	2	4	0	2	0	2	2	2	0	2	2	18
d__Bacteria	k__unclassified_d__Bacteria	p__unclassified_d__Bacteria	c__unclassified_d__Bacteria	o__unclassified_d__Bacteria	f__unclassified_d__Bacteria	g__unclassified_d__Bacteria	s__uncultured_bacterium_Contig1532b	80	378	212	76	44	78	58	74	262	136	76	90	1564
d__Bacteria	k__unclassified_d__Bacteria	p__unclassified_d__Bacteria	c__unclassified_d__Bacteria	o__unclassified_d__Bacteria	f__unclassified_d__Bacteria	g__unclassified_d__Bacteria	s__Parcubacteria_group_bacterium_GW2011_GWF2_43_11	20	262	302	158	122	52	114	52	132	134	70	72	1490
d__Archaea	k__unclassified_d__Archaea	p__Euryarchaeota	c__Methanomicrobia	o__Methanosarcinales	f__Methanosarcinaceae	g__Methanolobus	s__Methanolobus_sp._T82-4	230	310	256	42	174	70	88	400	418	274	48	94	2404
d__Bacteria	k__unclassified_d__Bacteria	p__Actinobacteria	c__Actinobacteria	o__unclassified_c__Actinobacteria	f__unclassified_c__Actinobacteria	g__unclassified_c__Actinobacteria	s__Actinobacteria_bacterium_BACL2_MAG-120920-bin34	2	0	0	0	0	0	0	0	10	0	0	2	14
d__Bacteria	k__unclassified_d__Bacteria	p__Proteobacteria	c__Gammaproteobacteria	o__Enterobacteriales	f__Enterobacteriaceae	g__Photorhabdus	s__Photorhabdus_heterorhabditis	2	4	0	22	14	10	2	4	0	6	26	16	106
d__Bacteria	k__unclassified_d__Bacteria	p__Firmicutes	c__Tissierellia	o__Tissierellales	f__Peptoniphilaceae	g__Parvimonas	s__Parvimonas_sp._oral_taxon_393	526	568	818	38	172	130	210	332	1004	220	50	82	4150
d__Bacteria	k__unclassified_d__Bacteria	p__Proteobacteria	c__Alphaproteobacteria	o__Sphingomonadales	f__Erythrobacteraceae	g__Altererythrobacter	s__Altererythrobacter_sp._Root672	0	4	4	0	12	6	4	0	2	2	0	2	36
d__Bacteria	k__unclassified_d__Bacteria	p__Bacteroidetes	c__Flavobacteriia	o__Flavobacteriales	f__Flavobacteriaceae	g__Flavobacterium	s__Flavobacterium_sp._ACAM_123	18	32	52	114	46	28	96	6	0	8	66	64	530
d__Bacteria	k__unclassified_d__Bacteria	p__Firmicutes	c__Clostridia	o__Clostridiales	f__Lachnospiraceae	g__Butyrivibrio	s__Butyrivibrio_sp._NC3005	6212	13392	12184	3248	3658	3756	4814	8380	12974	10964	1938	2720	84240
d__Bacteria	k__unclassified_d__Bacteria	p__Firmicutes	c__Bacilli	o__Lactobacillales	f__Lactobacillaceae	g__Lactobacillus	s__Lactobacillus_animalis	1766	334	1160	858	332	294	128	876	116	390	374	260	6888
d__Bacteria	k__unclassified_d__Bacteria	p__Proteobacteria	c__Gammaproteobacteria	o__Vibrionales	f__Vibrionaceae	g__Vibrio	s__Vibrio_sp._2538-88	0	0	0	0	4	0	0	0	0	0	0	0	4
d__Bacteria	k__unclassified_d__Bacteria	p__Proteobacteria	c__Gammaproteobacteria	o__Methylococcales	f__Methylococcaceae	g__Methylosarcina	s__Methylosarcina_lacus	18	42	52	42	26	56	26	40	42	44	2	20	410
d__Bacteria	k__unclassified_d__Bacteria	p__Firmicutes	c__Clostridia	o__Clostridiales	f__Lachnospiraceae	g__unclassified_f__Lachnospiraceae	s__Lachnospiraceae_bacterium_oral_taxon_082	13606	11968	19776	3030	8398	3818	4918	17954	12840	13384	1760	4462	115914
d__Bacteria	k__unclassified_d__Bacteria	p__Proteobacteria	c__Betaproteobacteria	o__Burkholderiales	f__Alcaligenaceae	g__Taylorella	s__Taylorella_asinigenitalis	38	154	158	0	48	26	50	50	78	16	2	38	658
d__Bacteria	k__unclassified_d__Bacteria	p__Proteobacteria	c__Gammaproteobacteria	o__Enterobacteriales	f__Enterobacteriaceae	g__Escherichia	s__Escherichia_fergusonii	12	4	82	12	86	2	18	14	18	18	6	74	346
d__Bacteria	k__unclassified_d__Bacteria	p__unclassified_d__Bacteria	c__unclassified_d__Bacteria	o__unclassified_d__Bacteria	f__unclassified_d__Bacteria	g__unclassified_d__Bacteria	s__candidate_division_WS6_bacterium_34_10	140	358	232	150	104	58	52	360	352	292	50	30	2178
d__Bacteria	k__unclassified_d__Bacteria	p__Proteobacteria	c__Zetaproteobacteria	o__unclassified_c__Zetaproteobacteria	f__unclassified_c__Zetaproteobacteria	g__unclassified_c__Zetaproteobacteria	s__Zetaproteobacteria_bacterium_TAG-1	316	164	324	12	18	44	52	78	450	46	0	8	1512
d__Bacteria	k__unclassified_d__Bacteria	p__Actinobacteria	c__Coriobacteriia	o__Eggerthellales	f__Eggerthellaceae	g__Eggerthella	s__Eggerthella_sp._CAG:1427	4142	5356	7652	5310	3928	20040	8328	3182	4394	3164	4068	5158	74722
d__Bacteria	k__unclassified_d__Bacteria	p__Proteobacteria	c__Alphaproteobacteria	o__Rhizobiales	f__Hyphomicrobiaceae	g__Devosia	s__Devosia_sp._A16	0	8	6	0	0	0	2	8	2	0	0	8	34
d__Bacteria	k__unclassified_d__Bacteria	p__Firmicutes	c__Bacilli	o__Bacillales	f__Bacillaceae	g__Bacillus	s__Bacillus_sp._FJAT-26652	96	74	132	24	10	24	38	96	60	18	4	18	594
d__Bacteria	k__unclassified_d__Bacteria	p__Proteobacteria	c__Alphaproteobacteria	o__Sphingomonadales	f__Sphingomonadaceae	g__Novosphingobium	s__Novosphingobium_resinovorum	16	36	6	12	14	2	0	50	24	2	4	6	172
d__Bacteria	k__unclassified_d__Bacteria	p__Firmicutes	c__Bacilli	o__Bacillales	f__Paenibacillaceae	g__Brevibacillus	s__Brevibacillus_sp._SKDU10	62	102	82	12	26	32	70	94	132	128	16	12	768
d__Bacteria	k__unclassified_d__Bacteria	p__Proteobacteria	c__Betaproteobacteria	o__Methylophilales	f__Methylophilaceae	g__Methylophilus	s__unclassified_g__Methylophilus	708	2986	1140	114	442	318	98	854	3722	380	126	174	11062
d__Bacteria	k__unclassified_d__Bacteria	p__Firmicutes	c__Clostridia	o__Clostridiales	f__Lachnospiraceae	g__Pseudobutyrivibrio	s__unclassified_g__Pseudobutyrivibrio	2	4	16	10	0	10	26	2	18	6	0	18	112
d__Bacteria	k__unclassified_d__Bacteria	p__Bacteroidetes	c__Bacteroidia	o__Bacteroidales	f__Prevotellaceae	g__Prevotella	s__Prevotella_sp._RM4	1794	2442	1708	1964	5360	3126	3618	2124	1904	2850	2982	1906	31778
d__Bacteria	k__unclassified_d__Bacteria	p__Caldiserica	c__Caldisericia	o__Caldisericales	f__Caldisericaceae	g__Caldisericum	s__Caldisericum_exile	34	24	124	172	150	140	92	16	14	196	2	96	1060
d__Bacteria	k__unclassified_d__Bacteria	p__Deferribacteres	c__Deferribacteres	o__Deferribacterales	f__Deferribacteraceae	g__Flexistipes	s__Flexistipes_sinusarabici	0	0	4	32	18	2	4	0	0	2	14	20	96
d__Bacteria	k__unclassified_d__Bacteria	p__Firmicutes	c__Clostridia	o__Clostridiales	f__Eubacteriaceae	g__Eubacterium	s__Eubacterium_sp._CAG:38	8352	14378	14968	3938	5614	4412	6562	10350	14126	11820	2410	3922	100852
d__Bacteria	k__unclassified_d__Bacteria	p__Chloroflexi	c__Dehalococcoidia	o__unclassified_c__Dehalococcoidia	f__unclassified_c__Dehalococcoidia	g__unclassified_c__Dehalococcoidia	s__Dehalococcoidia_bacterium_DG_18	150	340	180	162	150	126	126	238	264	314	46	130	2226
d__unclassified	k__unclassified_d__unclassified	p__unclassified_d__unclassified	c__unclassified_d__unclassified	o__unclassified_d__unclassified	f__unclassified_d__unclassified	g__unclassified_d__unclassified	s__synthetic_construct	102	772	832	656	1126	932	1190	676	710	546	762	634	8938
d__Eukaryota	k__Fungi	p__Ascomycota	c__Dothideomycetes	o__Pleosporales	f__Cucurbitariaceae	g__Pyrenochaeta	s__Pyrenochaeta_sp._DS3sAY3a	0	10	2	2	6	10	0	0	30	2	0	2	64
d__Bacteria	k__unclassified_d__Bacteria	p__Bacteroidetes	c__Bacteroidia	o__Bacteroidales	f__Prevotellaceae	g__Prevotella	s__Prevotella_oralis	6708	4916	6846	11108	22288	15144	16612	3546	1072	3156	12680	12556	116632
d__Bacteria	k__unclassified_d__Bacteria	p__Proteobacteria	c__Gammaproteobacteria	o__Pasteurellales	f__Pasteurellaceae	g__Pasteurella	s__[Pasteurella]_pneumotropica	14	18	10	4	16	2	2	16	10	18	4	2	116
d__Bacteria	k__unclassified_d__Bacteria	p__Spirochaetes	c__Spirochaetia	o__Spirochaetales	f__Spirochaetaceae	g__Sphaerochaeta	s__Sphaerochaeta_globosa	1726	3314	3066	934	1552	778	2030	2184	2932	3262	500	1106	23384
d__Bacteria	k__unclassified_d__Bacteria	p__Cyanobacteria	c__unclassified_p__Cyanobacteria	o__Chroococcales	f__unclassified_o__Chroococcales	g__Synechococcus	s__Synechococcus_sp._PCC_7336	324	1422	850	36	190	150	304	906	1524	1222	68	180	7176
d__Bacteria	k__unclassified_d__Bacteria	p__Firmicutes	c__Bacilli	o__Bacillales	f__Paenibacillaceae	g__Saccharibacillus	s__Saccharibacillus_kuerlensis	250	374	688	116	144	78	216	582	416	248	64	84	3260
d__Bacteria	k__unclassified_d__Bacteria	p__Actinobacteria	c__Actinobacteria	o__Bifidobacteriales	f__Bifidobacteriaceae	g__Bifidobacterium	s__Bifidobacterium_saeculare	48	102	86	1194	176	62	110	142	156	72	46	46	2240
d__Bacteria	k__unclassified_d__Bacteria	p__Firmicutes	c__Clostridia	o__Clostridiales	f__Peptococcaceae	g__Thermincola	s__Thermincola_potens	1440	1530	1590	706	1510	716	2036	1212	1550	362	300	1058	14010
d__Bacteria	k__unclassified_d__Bacteria	p__Proteobacteria	c__Gammaproteobacteria	o__Thiotrichales	f__Thiotrichaceae	g__Thiothrix	s__Thiothrix_lacustris	0	0	14	106	16	0	38	4	0	12	36	0	226
d__Bacteria	k__unclassified_d__Bacteria	p__Actinobacteria	c__Actinobacteria	o__Streptomycetales	f__Streptomycetaceae	g__Streptacidiphilus	s__Streptacidiphilus_oryzae	0	0	0	10	6	6	8	0	0	14	2	4	50
d__Bacteria	k__unclassified_d__Bacteria	p__Tenericutes	c__Mollicutes	o__Acholeplasmatales	f__Acholeplasmataceae	g__Acholeplasma	s__Acholeplasma_granularum	158	4	104	152	22	186	20	64	6	0	50	192	958
d__Bacteria	k__unclassified_d__Bacteria	p__Chloroflexi	c__Anaerolineae	o__Anaerolineales	f__Anaerolineaceae	g__Anaerolinea	s__Anaerolinea_thermophila	140	450	1032	72	238	176	638	140	352	102	18	96	3454
d__Bacteria	k__unclassified_d__Bacteria	p__Firmicutes	c__Bacilli	o__Bacillales	f__Bacillaceae	g__Bacillus	s__Bacillus_bombysepticus	4	8	0	16	0	4	0	0	0	2	0	8	42
d__Bacteria	k__unclassified_d__Bacteria	p__Firmicutes	c__Bacilli	o__Bacillales	f__Bacillaceae	g__Bacillus	s__Bacillus_sp._ZYK	146	320	620	132	162	168	148	218	238	250	62	122	2586
d__Bacteria	k__unclassified_d__Bacteria	p__Proteobacteria	c__Alphaproteobacteria	o__Rhizobiales	f__Hyphomicrobiaceae	g__Rhodoplanes	s__Rhodoplanes_sp._Z2-YC6860	20	8	26	26	18	16	12	18	12	8	0	2	166
d__Bacteria	k__unclassified_d__Bacteria	p__Firmicutes	c__Bacilli	o__Bacillales	f__Planococcaceae	g__Kurthia	s__Kurthia_massiliensis	106	338	250	62	234	222	190	76	172	108	66	140	1964
d__Bacteria	k__unclassified_d__Bacteria	p__Bacteroidetes	c__Sphingobacteriia	o__Sphingobacteriales	f__Chitinophagaceae	g__unclassified_f__Chitinophagaceae	s__Chitinophagaceae_bacterium_PMP191F	0	14	10	0	0	8	4	4	2	0	10	6	58
d__Bacteria	k__unclassified_d__Bacteria	p__Firmicutes	c__Clostridia	o__Clostridiales	f__Peptostreptococcaceae	g__unclassified_f__Peptostreptococcaceae	s__Peptostreptococcaceae_bacterium_VA2	752	1232	1040	528	450	460	542	574	1546	748	212	422	8506
d__Bacteria	k__unclassified_d__Bacteria	p__Firmicutes	c__Bacilli	o__Bacillales	f__Bacillaceae	g__Bacillus	s__Bacillus_sp._MB2021	174	272	948	90	148	198	212	102	250	188	70	82	2734
d__Bacteria	k__unclassified_d__Bacteria	p__Proteobacteria	c__Betaproteobacteria	o__Burkholderiales	f__Burkholderiaceae	g__Ralstonia	s__Ralstonia_mannitolilytica	0	12	4	12	8	4	2	0	2	8	6	4	62
d__Bacteria	k__unclassified_d__Bacteria	p__Proteobacteria	c__Deltaproteobacteria	o__Desulfuromonadales	f__Geobacteraceae	g__Geobacter	s__Geobacter_bremensis	4	6	8	2	0	0	0	0	8	2	0	0	30
d__Bacteria	k__unclassified_d__Bacteria	p__Actinobacteria	c__Actinobacteria	o__Streptomycetales	f__Streptomycetaceae	g__Streptomyces	s__Streptomyces_celluloflavus	16	46	120	2	36	42	160	2	30	8	6	18	486
d__Bacteria	k__unclassified_d__Bacteria	p__Actinobacteria	c__Actinobacteria	o__Streptomycetales	f__Streptomycetaceae	g__Streptomyces	s__Streptomyces_sp._CNQ-509	0	2	4	0	2	20	0	0	6	2	0	0	36
d__Bacteria	k__unclassified_d__Bacteria	p__Firmicutes	c__Bacilli	o__Lactobacillales	f__Lactobacillaceae	g__Lactobacillus	s__Lactobacillus_sakei	172	756	482	72	112	56	202	242	560	414	48	160	3276
d__Bacteria	k__unclassified_d__Bacteria	p__Proteobacteria	c__Alphaproteobacteria	o__Rhodospirillales	f__Rhodospirillaceae	g__Azospirillum	s__Azospirillum_sp._B4	34	2	6	14	58	4	2	30	4	14	4	34	206
d__Bacteria	k__unclassified_d__Bacteria	p__Actinobacteria	c__Actinobacteria	o__Bifidobacteriales	f__Bifidobacteriaceae	g__Bifidobacterium	s__Bifidobacterium_indicum	0	0	0	0	10	0	0	0	0	0	0	0	10
d__Bacteria	k__unclassified_d__Bacteria	p__Firmicutes	c__Bacilli	o__Bacillales	f__Planococcaceae	g__Planococcus	s__Planococcus_maritimus	30	8	4	8	4	8	4	16	20	4	26	2	134
d__Bacteria	k__unclassified_d__Bacteria	p__Cloacimonetes	c__unclassified_p__Cloacimonetes	o__unclassified_p__Cloacimonetes	f__unclassified_p__Cloacimonetes	g__Candidatus_Cloacimonas	s__Candidatus_Cloacimonas_acidaminovorans	82	354	196	58	50	44	82	76	210	134	26	78	1390
d__Bacteria	k__unclassified_d__Bacteria	p__Proteobacteria	c__Gammaproteobacteria	o__Thiotrichales	f__Piscirickettsiaceae	g__Thiomicrospira	s__Thiomicrospira_sp._WB1	8	14	18	0	6	4	10	6	16	8	0	0	90
d__Bacteria	k__unclassified_d__Bacteria	p__Firmicutes	c__Bacilli	o__Bacillales	f__Bacillaceae	g__Bacillus	s__Bacillus_sp._171095_106	22	228	242	212	128	86	100	44	158	204	58	60	1542
d__Bacteria	k__unclassified_d__Bacteria	p__Actinobacteria	c__Actinobacteria	o__Streptomycetales	f__Streptomycetaceae	g__Streptomyces	s__Streptomyces_olivaceus	44	50	106	24	16	6	10	16	34	12	0	4	322
d__Bacteria	k__unclassified_d__Bacteria	p__Actinobacteria	c__Actinobacteria	o__Bifidobacteriales	f__Bifidobacteriaceae	g__Bifidobacterium	s__Bifidobacterium_biavatii	374	514	1028	830	412	218	438	336	754	390	144	340	5778
d__Bacteria	k__unclassified_d__Bacteria	p__Firmicutes	c__Bacilli	o__Bacillales	f__Paenibacillaceae	g__Paenibacillus	s__Paenibacillus_sp._FSL_R7-0273	402	490	782	122	642	238	988	418	650	242	124	272	5370
d__Bacteria	k__unclassified_d__Bacteria	p__Proteobacteria	c__Gammaproteobacteria	o__Pseudomonadales	f__Pseudomonadaceae	g__Pseudomonas	s__Pseudomonas_psychrotolerans	0	0	0	0	244	72	338	0	42	0	0	64	760
d__Bacteria	k__unclassified_d__Bacteria	p__Spirochaetes	c__Spirochaetia	o__unclassified_c__Spirochaetia	f__Leptospiraceae	g__Turneriella	s__Turneriella_parva	52	332	52	50	60	38	86	40	44	152	72	52	1030
d__Bacteria	k__unclassified_d__Bacteria	p__Verrucomicrobia	c__Verrucomicrobiae	o__Verrucomicrobiales	f__Akkermansiaceae	g__Akkermansia	s__Akkermansia_muciniphila_CAG:154	56	90	432	12	60	42	64	106	196	100	38	58	1254
d__Bacteria	k__unclassified_d__Bacteria	p__Firmicutes	c__Clostridia	o__Clostridiales	f__Ruminococcaceae	g__Ruminococcus	s__Ruminococcus_sp._DSM_100440	2320	4550	4290	1178	1458	1218	1540	3128	4962	3144	706	1110	29604
d__Bacteria	k__unclassified_d__Bacteria	p__Firmicutes	c__Clostridia	o__Clostridiales	f__Clostridiaceae	g__Clostridium	s__Clostridium_sp._CL-2	3372	9994	7026	1936	3254	2286	4580	5938	11108	6670	1250	2322	59736
d__Bacteria	k__unclassified_d__Bacteria	p__Proteobacteria	c__Gammaproteobacteria	o__Enterobacteriales	f__Enterobacteriaceae	g__Rahnella	s__unclassified_g__Rahnella	2	0	6	6	0	14	34	0	0	8	0	4	74
d__Bacteria	k__unclassified_d__Bacteria	p__Firmicutes	c__Clostridia	o__Clostridiales	f__Clostridiaceae	g__Clostridium	s__Clostridium_sp._CL-6	4502	10446	9986	4400	5332	4082	6998	6210	10538	7902	2126	3510	76032
d__Eukaryota	k__Metazoa	p__Annelida	c__Hirudinida	o__Rhynchobdellida	f__Glossiphoniidae	g__Helobdella	s__Helobdella_robusta	138	44	270	90	72	28	120	58	178	56	20	72	1146
d__Bacteria	k__unclassified_d__Bacteria	p__Nitrospirae	c__Nitrospira	o__unclassified_c__Nitrospira	f__unclassified_c__Nitrospira	g__unclassified_c__Nitrospira	s__Nitrospira_bacterium_SM23_35	68	320	318	94	86	48	152	162	188	128	54	104	1722
d__Viruses	k__unclassified_d__Viruses	p__unclassified_d__Viruses	c__unclassified_d__Viruses	o__Caudovirales	f__Podoviridae	g__unclassified_f__Podoviridae	s__Cellulophaga_phage_phi19:3	38	40	60	0	24	4	22	48	36	10	12	0	294
d__Eukaryota	k__Fungi	p__Ascomycota	c__Eurotiomycetes	o__Eurotiales	f__Aspergillaceae	g__Aspergillus	s__Aspergillus_lentulus	6	12	8	4	12	0	12	6	4	2	2	6	74
d__Bacteria	k__unclassified_d__Bacteria	p__Firmicutes	c__Bacilli	o__Lactobacillales	f__Lactobacillaceae	g__Lactobacillus	s__Lactobacillus_shenzhenensis	0	0	2	0	28	2	0	0	4	0	0	0	36
d__Bacteria	k__unclassified_d__Bacteria	p__Synergistetes	c__Synergistia	o__Synergistales	f__Synergistaceae	g__Aminiphilus	s__Aminiphilus_circumscriptus	172	398	440	124	316	164	410	188	398	96	42	158	2906
d__Bacteria	k__unclassified_d__Bacteria	p__Fusobacteria	c__Fusobacteriia	o__Fusobacteriales	f__Fusobacteriaceae	g__Cetobacterium	s__unclassified_g__Cetobacterium	10	22	60	4	12	6	42	16	62	30	12	2	278
d__Bacteria	k__unclassified_d__Bacteria	p__Proteobacteria	c__Betaproteobacteria	o__Burkholderiales	f__Burkholderiaceae	g__Cupriavidus	s__Cupriavidus_taiwanensis	6	64	12	8	20	10	12	8	50	0	4	0	194
d__Bacteria	k__unclassified_d__Bacteria	p__Proteobacteria	c__Alphaproteobacteria	o__Rhodobacterales	f__Rhodobacteraceae	g__Sulfitobacter	s__Sulfitobacter_geojensis	0	74	20	10	16	2	2	24	28	18	10	2	206
d__Bacteria	k__unclassified_d__Bacteria	p__Proteobacteria	c__Epsilonproteobacteria	o__Campylobacterales	f__Helicobacteraceae	g__Helicobacter	s__Helicobacter_pametensis	100	6	216	30	118	92	804	100	34	14	36	36	1586
d__Bacteria	k__unclassified_d__Bacteria	p__Proteobacteria	c__Betaproteobacteria	o__Burkholderiales	f__Alcaligenaceae	g__Achromobacter	s__Achromobacter_sp._2789STDY5608606	4	0	2	0	0	0	0	0	2	0	0	0	8
d__Bacteria	k__unclassified_d__Bacteria	p__Proteobacteria	c__Betaproteobacteria	o__Burkholderiales	f__Alcaligenaceae	g__Achromobacter	s__Achromobacter_sp._2789STDY5608607	0	4	8	6	78	10	0	0	16	4	4	40	170
d__Bacteria	k__unclassified_d__Bacteria	p__Proteobacteria	c__Betaproteobacteria	o__Nitrosomonadales	f__Nitrosomonadaceae	g__Nitrosomonas	s__Nitrosomonas_cryotolerans	16	88	24	0	4	6	12	30	34	8	0	0	222
d__Bacteria	k__unclassified_d__Bacteria	p__Proteobacteria	c__Gammaproteobacteria	o__Vibrionales	f__Vibrionaceae	g__Vibrio	s__Vibrio_maritimus	0	2	8	32	18	4	24	2	0	0	4	0	94
d__Bacteria	k__unclassified_d__Bacteria	p__Planctomycetes	c__Planctomycetia	o__Planctomycetales	f__Planctomycetaceae	g__Gemmata	s__Gemmata_sp._SH-PL17	44	100	44	46	22	44	28	28	102	134	4	28	624
d__Bacteria	k__unclassified_d__Bacteria	p__Proteobacteria	c__Gammaproteobacteria	o__Alteromonadales	f__Moritellaceae	g__Moritella	s__Moritella_sp._PE36	0	28	0	70	0	26	10	4	4	12	2	0	156
d__Bacteria	k__unclassified_d__Bacteria	p__Firmicutes	c__Clostridia	o__Clostridiales	f__Ruminococcaceae	g__Ruminococcus	s__Ruminococcus_sp._CAG:60	12838	26032	25826	6638	9380	7902	11956	17994	29138	20354	4250	6824	179132
d__Bacteria	k__unclassified_d__Bacteria	p__Actinobacteria	c__Actinobacteria	o__Bifidobacteriales	f__Bifidobacteriaceae	g__Bifidobacterium	s__Bifidobacterium_reuteri	56	100	98	1492	166	76	82	96	100	280	82	106	2734
d__Bacteria	k__unclassified_d__Bacteria	p__Acidobacteria	c__Acidobacteriia	o__Acidobacteriales	f__Acidobacteriaceae	g__unclassified_f__Acidobacteriaceae	s__Acidobacteriaceae_bacterium_KBS_96	140	180	252	24	518	328	10	428	244	164	18	8	2314
d__Bacteria	k__unclassified_d__Bacteria	p__Actinobacteria	c__Actinobacteria	o__Streptomycetales	f__Streptomycetaceae	g__Streptomyces	s__Streptomyces_durhamensis	88	108	128	56	24	28	78	34	78	72	24	8	726
d__Bacteria	k__unclassified_d__Bacteria	p__Proteobacteria	c__Deltaproteobacteria	o__unclassified_c__Deltaproteobacteria	f__unclassified_c__Deltaproteobacteria	g__unclassified_c__Deltaproteobacteria	s__delta_proteobacterium_PSCGC_5296	22	14	66	0	20	4	10	4	118	68	0	10	336
d__Bacteria	k__unclassified_d__Bacteria	p__Firmicutes	c__Clostridia	o__Clostridiales	f__Peptostreptococcaceae	g__Peptoclostridium	s__[Clostridium]_litorale	704	2108	2274	728	1064	788	3158	1394	1432	1908	408	662	16628
d__Bacteria	k__unclassified_d__Bacteria	p__Firmicutes	c__Bacilli	o__Bacillales	f__Bacillaceae	g__Bacillus	s__Bacillus_sp._FJAT-21352	318	796	612	104	304	232	174	344	662	416	118	242	4322
d__Bacteria	k__unclassified_d__Bacteria	p__Proteobacteria	c__Alphaproteobacteria	o__unclassified_c__Alphaproteobacteria	f__unclassified_c__Alphaproteobacteria	g__Micavibrio	s__Micavibrio_aeruginosavorus	8	0	0	0	0	0	0	2	0	0	0	0	10
d__Bacteria	k__unclassified_d__Bacteria	p__Candidatus_Berkelbacteria	c__unclassified_p__Candidatus_Berkelbacteria	o__unclassified_p__Candidatus_Berkelbacteria	f__unclassified_p__Candidatus_Berkelbacteria	g__unclassified_p__Candidatus_Berkelbacteria	s__Berkelbacteria_bacterium_GW2011_GWE1_39_12	0	10	10	38	40	8	210	0	2	0	0	0	318
d__Bacteria	k__unclassified_d__Bacteria	p__Firmicutes	c__Clostridia	o__Clostridiales	f__Lachnospiraceae	g__Roseburia	s__Roseburia_sp._CAG:471	16826	39960	28856	9202	12256	10732	14734	24312	45342	24570	5820	9714	242324
d__Bacteria	k__unclassified_d__Bacteria	p__Firmicutes	c__Bacilli	o__Lactobacillales	f__Enterococcaceae	g__Enterococcus	s__Enterococcus_caccae	94	152	176	28	424	118	1724	132	104	128	18	130	3228
d__Bacteria	k__unclassified_d__Bacteria	p__unclassified_d__Bacteria	c__unclassified_d__Bacteria	o__unclassified_d__Bacteria	f__unclassified_d__Bacteria	g__unclassified_d__Bacteria	s__uncultured_bacterium_Contigcl_1769	4	16	14	24	22	4	26	32	0	4	26	70	242
d__Bacteria	k__unclassified_d__Bacteria	p__Proteobacteria	c__Gammaproteobacteria	o__Vibrionales	f__Vibrionaceae	g__Vibrio	s__Vibrio_cholerae	136	318	432	210	168	48	208	36	188	94	104	86	2028
d__Bacteria	k__unclassified_d__Bacteria	p__Bacteroidetes	c__Bacteroidia	o__Bacteroidales	f__Bacteroidaceae	g__Bacteroides	s__Bacteroides_sp._CAG:770	2762	1402	2822	2614	8156	4304	8018	2166	544	1832	4482	4646	43748
d__Viruses	k__unclassified_d__Viruses	p__unclassified_d__Viruses	c__unclassified_d__Viruses	o__Caudovirales	f__Siphoviridae	g__unclassified_f__Siphoviridae	s__Rhodococcus_phage_ReqiPoco6	0	4	4	0	0	2	0	0	10	0	2	0	22
d__Bacteria	k__unclassified_d__Bacteria	p__Proteobacteria	c__Betaproteobacteria	o__Methylophilales	f__Methylophilaceae	g__Methylophilus	s__Methylophilus_sp._5	0	4	4	2	14	6	0	2	2	4	12	2	52
d__Bacteria	k__unclassified_d__Bacteria	p__Chlamydiae	c__Chlamydiia	o__Chlamydiales	f__Chlamydiaceae	g__Chlamydia	s__Chlamydia_sp._'Rubis'	4	0	0	0	0	0	0	2	0	0	2	4	12
d__Bacteria	k__unclassified_d__Bacteria	p__Proteobacteria	c__Alphaproteobacteria	o__Rhodobacterales	f__Rhodobacteraceae	g__Pelagibaca	s__Pelagibaca_bermudensis	38	106	36	12	26	10	36	56	46	56	4	14	440
d__Bacteria	k__unclassified_d__Bacteria	p__Firmicutes	c__Clostridia	o__Clostridiales	f__Clostridiaceae	g__Youngiibacter	s__Youngiibacter_fragilis	8290	24364	12614	2698	5536	3928	4994	12928	29342	8434	1980	4204	119312
d__Bacteria	k__unclassified_d__Bacteria	p__Actinobacteria	c__Actinobacteria	o__Streptosporangiales	f__Streptosporangiaceae	g__Herbidospora	s__Herbidospora_yilanensis	0	18	0	0	0	0	0	0	0	0	0	0	18
d__Bacteria	k__unclassified_d__Bacteria	p__Bacteroidetes	c__Sphingobacteriia	o__Sphingobacteriales	f__Sphingobacteriaceae	g__Pedobacter	s__Pedobacter_sp._NL19	4	14	6	6	6	4	0	2	0	6	0	4	52
d__Archaea	k__unclassified_d__Archaea	p__Euryarchaeota	c__Halobacteria	o__Natrialbales	f__Natrialbaceae	g__Halopiger	s__Halopiger_salifodinae	8	134	70	2	34	18	12	40	20	28	18	10	394
d__Bacteria	k__unclassified_d__Bacteria	p__Firmicutes	c__Bacilli	o__Lactobacillales	f__Leuconostocaceae	g__Oenococcus	s__Oenococcus_oeni	8	40	60	6	32	18	12	4	0	54	10	30	274
d__Bacteria	k__unclassified_d__Bacteria	p__Firmicutes	c__Bacilli	o__Lactobacillales	f__Lactobacillaceae	g__Lactobacillus	s__Lactobacillus_thailandensis	0	0	6	0	0	0	0	0	0	0	0	0	6
d__Bacteria	k__unclassified_d__Bacteria	p__Firmicutes	c__Bacilli	o__Lactobacillales	f__Lactobacillaceae	g__Lactobacillus	s__Lactobacillus_buchneri	678	2334	1114	264	632	472	668	382	1162	268	106	438	8518
d__Bacteria	k__unclassified_d__Bacteria	p__Synergistetes	c__Synergistia	o__Synergistales	f__Synergistaceae	g__unclassified_f__Synergistaceae	s__unclassified_f__Synergistaceae	540	1410	1406	422	578	330	970	672	880	674	236	510	8628
d__Bacteria	k__unclassified_d__Bacteria	p__Bacteroidetes	c__Flavobacteriia	o__Flavobacteriales	f__Flavobacteriaceae	g__Chryseobacterium	s__Chryseobacterium_daeguense	254	1002	1058	552	186	518	794	742	728	1724	284	158	8000
d__Bacteria	k__unclassified_d__Bacteria	p__Proteobacteria	c__Gammaproteobacteria	o__Aeromonadales	f__Succinivibrionaceae	g__Succinatimonas	s__Succinatimonas_hippei	868	2732	3176	280	662	394	1020	1654	2188	1958	178	500	15610
d__Bacteria	k__unclassified_d__Bacteria	p__Bacteroidetes	c__Flavobacteriia	o__Flavobacteriales	f__Flavobacteriaceae	g__Lutibacter	s__Lutibacter_sp._BRH_c52	154	92	268	6548	4614	5330	388	126	94	4074	4470	1586	27744
d__Bacteria	k__unclassified_d__Bacteria	p__Proteobacteria	c__Alphaproteobacteria	o__Rhizobiales	f__Hyphomicrobiaceae	g__Devosia	s__Devosia_sp._17-2-E-8	0	0	6	4	2	2	22	6	0	4	6	16	68
d__Bacteria	k__unclassified_d__Bacteria	p__Actinobacteria	c__Actinobacteria	o__Micrococcales	f__Micrococcaceae	g__Arthrobacter	s__Arthrobacter_sp._11W110_air	6	2	16	10	20	4	6	12	4	12	12	38	142
d__Bacteria	k__unclassified_d__Bacteria	p__Proteobacteria	c__Alphaproteobacteria	o__Rhizobiales	f__Phyllobacteriaceae	g__Aminobacter	s__Aminobacter_aminovorans	2	0	4	24	14	2	46	4	0	0	0	12	108
d__Bacteria	k__unclassified_d__Bacteria	p__Firmicutes	c__Clostridia	o__Clostridiales	f__Ruminococcaceae	g__Ruminiclostridium	s__[Clostridium]_cellulosi	5108	11412	10438	2598	4932	3102	4312	6600	11746	4204	1680	4564	70696
d__Archaea	k__unclassified_d__Archaea	p__Euryarchaeota	c__Methanomicrobia	o__Methanosarcinales	f__Candidatus_Methanoperedenaceae	g__Candidatus_Methanoperedens	s__Candidatus_Methanoperedens_nitroreducens	4	0	10	6	0	0	20	0	0	0	0	0	40
d__Bacteria	k__unclassified_d__Bacteria	p__Firmicutes	c__Bacilli	o__Lactobacillales	f__Lactobacillaceae	g__Lactobacillus	s__Lactobacillus_fermentum	294	452	288	38	126	170	100	496	540	272	44	42	2862
d__Bacteria	k__unclassified_d__Bacteria	p__Fusobacteria	c__Fusobacteriia	o__Fusobacteriales	f__Fusobacteriaceae	g__Ilyobacter	s__Ilyobacter_polytropus	894	2982	1596	610	1002	764	1034	1452	3276	1730	310	662	16312
d__Archaea	k__unclassified_d__Archaea	p__Euryarchaeota	c__Thermoplasmata	o__unclassified_c__Thermoplasmata	f__unclassified_c__Thermoplasmata	g__unclassified_c__Thermoplasmata	s__methanogenic_archaeon_ISO4-H5	48	118	128	24	52	20	72	70	70	108	28	14	752
d__Bacteria	k__unclassified_d__Bacteria	p__Proteobacteria	c__Gammaproteobacteria	o__Vibrionales	f__Vibrionaceae	g__Aliivibrio	s__Aliivibrio_salmonicida	6	4	6	2	4	6	2	6	6	16	4	0	62
d__Bacteria	k__unclassified_d__Bacteria	p__Proteobacteria	c__Betaproteobacteria	o__unclassified_c__Betaproteobacteria	f__unclassified_c__Betaproteobacteria	g__unclassified_c__Betaproteobacteria	s__unclassified_c__Betaproteobacteria	76	52	110	4	26	10	14	44	32	14	2	16	400
d__Bacteria	k__unclassified_d__Bacteria	p__Actinobacteria	c__Coriobacteriia	o__Eggerthellales	f__Eggerthellaceae	g__Eggerthella	s__Eggerthella_sp._CAG:209	742	522	674	1206	758	724	1444	842	348	330	226	924	8740
d__Bacteria	k__unclassified_d__Bacteria	p__Proteobacteria	c__Gammaproteobacteria	o__Pseudomonadales	f__Pseudomonadaceae	g__Pseudomonas	s__Pseudomonas_bauzanensis	0	4	2	2	2	0	4	6	4	4	2	2	32
d__Bacteria	k__unclassified_d__Bacteria	p__Actinobacteria	c__Actinobacteria	o__Pseudonocardiales	f__Pseudonocardiaceae	g__Allokutzneria	s__Allokutzneria_albata	10	16	14	0	0	10	6	2	4	0	0	0	62
d__Bacteria	k__unclassified_d__Bacteria	p__Firmicutes	c__Bacilli	o__Bacillales	f__unclassified_o__Bacillales	g__Exiguobacterium	s__Exiguobacterium_sibiricum	8	22	12	12	12	16	12	8	18	8	28	4	160
d__Archaea	k__unclassified_d__Archaea	p__Euryarchaeota	c__Methanobacteria	o__Methanobacteriales	f__Methanobacteriaceae	g__Methanothermobacter	s__Methanothermobacter_sp._CaT2	1014	1808	2568	4178	142	1536	6864	76	184	214	4292	7072	29948
d__Bacteria	k__unclassified_d__Bacteria	p__Firmicutes	c__Bacilli	o__Lactobacillales	f__Lactobacillaceae	g__Lactobacillus	s__Lactobacillus_amylovorus	212	252	236	44	118	44	84	88	138	70	36	34	1356
d__Bacteria	k__unclassified_d__Bacteria	p__Proteobacteria	c__Gammaproteobacteria	o__Pseudomonadales	f__Pseudomonadaceae	g__Pseudomonas	s__Pseudomonas_savastanoi	0	0	2	24	0	4	10	0	0	0	0	0	40
d__Bacteria	k__unclassified_d__Bacteria	p__Proteobacteria	c__Alphaproteobacteria	o__Rhizobiales	f__Bradyrhizobiaceae	g__Rhodopseudomonas	s__Rhodopseudomonas_sp._AAP120	2	0	4	0	4	2	4	0	0	6	4	6	32
d__Archaea	k__unclassified_d__Archaea	p__Euryarchaeota	c__unclassified_p__Euryarchaeota	o__unclassified_p__Euryarchaeota	f__unclassified_p__Euryarchaeota	g__unclassified_p__Euryarchaeota	s__candidate_divison_MSBL1_archaeon_SCGC-AAA259E17	0	6	0	0	4	0	0	0	0	2	2	10	24
d__Archaea	k__unclassified_d__Archaea	p__Euryarchaeota	c__unclassified_p__Euryarchaeota	o__unclassified_p__Euryarchaeota	f__unclassified_p__Euryarchaeota	g__unclassified_p__Euryarchaeota	s__candidate_divison_MSBL1_archaeon_SCGC-AAA259E19	34	56	90	2	16	18	34	36	24	16	8	14	348
d__Bacteria	k__unclassified_d__Bacteria	p__Actinobacteria	c__Acidimicrobiia	o__Acidimicrobiales	f__Acidimicrobiaceae	g__Acidithrix	s__Acidithrix_ferrooxidans	114	342	138	38	90	112	40	88	404	102	12	50	1530
d__Bacteria	k__unclassified_d__Bacteria	p__Firmicutes	c__Bacilli	o__Bacillales	f__Paenibacillaceae	g__Paenibacillus	s__Paenibacillus_sp._JCM_10914	148	202	266	150	104	296	254	288	254	106	96	204	2368
d__Bacteria	k__unclassified_d__Bacteria	p__Actinobacteria	c__Actinobacteria	o__Bifidobacteriales	f__Bifidobacteriaceae	g__Bifidobacterium	s__Bifidobacterium_bohemicum	0	0	0	40	4	0	0	0	0	0	0	0	44
d__Bacteria	k__unclassified_d__Bacteria	p__Proteobacteria	c__Gammaproteobacteria	o__Pasteurellales	f__Pasteurellaceae	g__Haemophilus	s__Haemophilus_haemolyticus	24	78	40	128	10	20	24	64	46	24	22	0	480
d__Bacteria	k__unclassified_d__Bacteria	p__Bacteroidetes	c__Bacteroidia	o__Bacteroidales	f__Porphyromonadaceae	g__Porphyromonas	s__Porphyromonas_levii	1832	2800	3316	4914	3836	2980	8056	1070	532	1102	5558	8540	44536
d__Bacteria	k__unclassified_d__Bacteria	p__Actinobacteria	c__Actinobacteria	o__Actinomycetales	f__Actinomycetaceae	g__Actinomyces	s__unclassified_g__Actinomyces	4	18	32	4	22	24	14	22	18	42	10	18	228
d__Bacteria	k__unclassified_d__Bacteria	p__Spirochaetes	c__Spirochaetia	o__unclassified_c__Spirochaetia	f__Leptospiraceae	g__Leptospira	s__Leptospira_vanthielii	98	244	108	8	4	220	58	156	234	14	10	22	1176
d__Bacteria	k__unclassified_d__Bacteria	p__unclassified_d__Bacteria	c__unclassified_d__Bacteria	o__unclassified_d__Bacteria	f__unclassified_d__Bacteria	g__unclassified_d__Bacteria	s__uncultured_bacterium_Contig1549a	86	362	170	60	60	38	88	98	272	106	44	66	1450
d__Bacteria	k__unclassified_d__Bacteria	p__Firmicutes	c__Clostridia	o__Clostridiales	f__Clostridiaceae	g__unclassified_f__Clostridiaceae	s__Clostridiaceae_bacterium_mt10	3292	6070	8026	1840	2970	9260	3018	3652	5796	4212	1152	2024	51312
d__Bacteria	k__unclassified_d__Bacteria	p__Firmicutes	c__Clostridia	o__Clostridiales	f__Clostridiaceae	g__unclassified_f__Clostridiaceae	s__Clostridiaceae_bacterium_mt12	1174	2280	2502	826	1442	856	2276	1562	2036	1152	532	1040	17678
d__Viruses	k__unclassified_d__Viruses	p__unclassified_d__Viruses	c__unclassified_d__Viruses	o__unclassified_d__Viruses	f__unclassified_d__Viruses	g__unclassified_d__Viruses	s__Clostridium_phage_phiSM101	106	84	316	18	112	82	212	46	50	60	20	32	1138
d__Bacteria	k__unclassified_d__Bacteria	p__Bacteroidetes	c__Bacteroidia	o__Bacteroidales	f__Bacteroidaceae	g__Bacteroides	s__Bacteroides_sp._CAG:598	18988	19932	26310	46978	30794	28046	84812	5856	3508	8904	51232	69428	394788
d__Bacteria	k__unclassified_d__Bacteria	p__Bacteroidetes	c__Bacteroidia	o__Bacteroidales	f__Porphyromonadaceae	g__Porphyromonas	s__Porphyromonas_gingivicanis	4990	8076	8696	16698	3216	7894	26372	322	696	1772	19396	25138	123266
d__Bacteria	k__unclassified_d__Bacteria	p__Firmicutes	c__Bacilli	o__Bacillales	f__Bacillaceae	g__Bacillus	s__Bacillus_azotoformans	2642	3920	5930	912	1590	1102	2002	3994	4064	2954	444	906	30460
d__Bacteria	k__unclassified_d__Bacteria	p__Proteobacteria	c__Gammaproteobacteria	o__Orbales	f__Orbaceae	g__Frischella	s__Frischella_perrara	6	0	20	10	16	24	2	2	0	6	0	0	86
d__Bacteria	k__unclassified_d__Bacteria	p__Cyanobacteria	c__unclassified_p__Cyanobacteria	o__Oscillatoriales	f__unclassified_o__Oscillatoriales	g__Trichodesmium	s__Trichodesmium_erythraeum	60	140	94	32	22	28	40	82	100	62	4	2	666
d__Bacteria	k__unclassified_d__Bacteria	p__Firmicutes	c__Negativicutes	o__Selenomonadales	f__Veillonellaceae	g__Megamonas	s__Megamonas_funiformis_CAG:377	292	1038	1228	496	448	248	676	816	1024	1194	220	578	8258
d__Bacteria	k__unclassified_d__Bacteria	p__Firmicutes	c__Clostridia	o__Clostridiales	f__Clostridiaceae	g__Clostridium	s__Clostridium_sp._KNHs205	35072	78844	64302	15924	26518	17414	22466	42344	81926	35230	8986	19956	448982
d__Bacteria	k__unclassified_d__Bacteria	p__Proteobacteria	c__Deltaproteobacteria	o__Desulfovibrionales	f__Desulfovibrionaceae	g__Desulfovibrio	s__Desulfovibrio_oxyclinae	114	82	82	34	4	22	12	32	70	36	10	0	498
d__Bacteria	k__unclassified_d__Bacteria	p__Firmicutes	c__Clostridia	o__Clostridiales	f__Clostridiaceae	g__Clostridium	s__Clostridium_sp._KNHs209	165758	481372	470806	163090	115556	185526	262858	315004	465012	547036	100340	91980	3364338
d__Bacteria	k__unclassified_d__Bacteria	p__Proteobacteria	c__Gammaproteobacteria	o__Pseudomonadales	f__Pseudomonadaceae	g__unclassified_f__Pseudomonadaceae	s__Pseudomonadaceae_bacterium_B4199	12	22	4	8	166	54	354	30	60	8	0	70	788
d__Eukaryota	k__Metazoa	p__Arthropoda	c__Insecta	o__Isoptera	f__Rhinotermitidae	g__Coptotermes	s__Coptotermes_formosanus	10	112	132	6	38	10	38	22	58	42	8	40	516
d__Bacteria	k__unclassified_d__Bacteria	p__Firmicutes	c__Bacilli	o__Lactobacillales	f__Lactobacillaceae	g__Lactobacillus	s__Lactobacillus_sp.	2	6	4	2	0	0	0	0	2	6	0	0	22
d__Bacteria	k__unclassified_d__Bacteria	p__Actinobacteria	c__Actinobacteria	o__Streptomycetales	f__Streptomycetaceae	g__Streptomyces	s__Streptomyces_hygroscopicus	112	22	96	20	22	8	22	42	60	12	0	6	422
d__Bacteria	k__unclassified_d__Bacteria	p__Proteobacteria	c__Gammaproteobacteria	o__Oceanospirillales	f__Alcanivoracaceae	g__Kangiella	s__Kangiella_aquimarina	0	0	0	10	0	42	0	2	0	0	6	8	68
d__Bacteria	k__unclassified_d__Bacteria	p__Proteobacteria	c__Epsilonproteobacteria	o__Campylobacterales	f__Campylobacteraceae	g__Campylobacter	s__Campylobacter_subantarcticus	24	0	72	16	32	16	230	30	6	4	18	4	452
d__Bacteria	k__unclassified_d__Bacteria	p__Actinobacteria	c__Coriobacteriia	o__Eggerthellales	f__Eggerthellaceae	g__unclassified_f__Eggerthellaceae	s__unclassified_f__Eggerthellaceae	426	164	234	174	264	272	774	554	68	94	128	222	3374
d__Bacteria	k__unclassified_d__Bacteria	p__Firmicutes	c__Bacilli	o__Bacillales	f__unclassified_o__Bacillales	g__Exiguobacterium	s__Exiguobacterium_alkaliphilum	78	112	170	68	32	46	92	74	72	54	20	24	842
d__Bacteria	k__unclassified_d__Bacteria	p__unclassified_d__Bacteria	c__unclassified_d__Bacteria	o__unclassified_d__Bacteria	f__unclassified_d__Bacteria	g__unclassified_d__Bacteria	s__uncultured_bacterium_Contig1495	152	124	388	16	96	60	284	44	122	34	18	46	1384
d__Bacteria	k__unclassified_d__Bacteria	p__Firmicutes	c__Bacilli	o__Bacillales	f__Paenibacillaceae	g__Paenibacillus	s__Paenibacillus_sp._FSL_R5-0912	292	828	558	440	554	560	192	428	644	836	262	282	5876
d__Bacteria	k__unclassified_d__Bacteria	p__Bacteroidetes	c__Flavobacteriia	o__Flavobacteriales	f__Flavobacteriaceae	g__Winogradskyella	s__Winogradskyella_psychrotolerans	14	0	4	0	6	0	4	0	2	2	4	10	46
d__Bacteria	k__unclassified_d__Bacteria	p__Firmicutes	c__Clostridia	o__Clostridiales	f__Eubacteriaceae	g__Acetobacterium	s__Acetobacterium_bakii	1854	3762	4760	1922	2414	2332	4166	2510	3606	3008	1026	1744	33104
d__Bacteria	k__unclassified_d__Bacteria	p__unclassified_d__Bacteria	c__unclassified_d__Bacteria	o__unclassified_d__Bacteria	f__unclassified_d__Bacteria	g__unclassified_d__Bacteria	s__uncultured_bacterium_Contig1491	72	40	62	64	74	26	196	96	34	50	22	100	836
d__Bacteria	k__unclassified_d__Bacteria	p__Firmicutes	c__Bacilli	o__Lactobacillales	f__Carnobacteriaceae	g__Dolosigranulum	s__Dolosigranulum_pigrum	30	102	30	10	114	34	6	40	96	6	10	40	518
d__Bacteria	k__unclassified_d__Bacteria	p__Firmicutes	c__Bacilli	o__Bacillales	f__Bacillaceae	g__Bacillus	s__Bacillus_sp._L_1B0_5	14	2	0	6	4	0	0	0	4	8	0	0	38
d__Bacteria	k__unclassified_d__Bacteria	p__Firmicutes	c__Bacilli	o__Bacillales	f__Bacillaceae	g__Bacillus	s__Bacillus_sp._FJAT-27916	868	1006	740	118	654	320	1186	904	1442	826	68	302	8434
d__Bacteria	k__unclassified_d__Bacteria	p__Cyanobacteria	c__unclassified_p__Cyanobacteria	o__Chroococcales	f__unclassified_o__Chroococcales	g__Cyanothece	s__Cyanothece_sp._PCC_7822	136	442	266	34	104	112	90	70	160	48	26	72	1560
d__Bacteria	k__unclassified_d__Bacteria	p__candidate_division_Zixibacteria	c__unclassified_p__candidate_division_Zixibacteria	o__unclassified_p__candidate_division_Zixibacteria	f__unclassified_p__candidate_division_Zixibacteria	g__unclassified_p__candidate_division_Zixibacteria	s__candidate_division_Zixibacteria_bacterium_DG_27	36	48	50	28	40	12	54	72	36	26	22	10	434
d__Bacteria	k__unclassified_d__Bacteria	p__Candidatus_Yanofskybacteria	c__unclassified_p__Candidatus_Yanofskybacteria	o__unclassified_p__Candidatus_Yanofskybacteria	f__unclassified_p__Candidatus_Yanofskybacteria	g__unclassified_p__Candidatus_Yanofskybacteria	s__Candidatus_Yanofskybacteria_bacterium_GW2011_GWD2_39_48	132	22	90	12	8	18	4	16	54	6	0	2	364
d__Bacteria	k__unclassified_d__Bacteria	p__Firmicutes	c__Bacilli	o__Bacillales	f__Bacillaceae	g__Psychrobacillus	s__Psychrobacillus_sp._FJAT-21963	14	88	116	18	42	32	96	56	76	60	0	90	688
d__Bacteria	k__unclassified_d__Bacteria	p__unclassified_d__Bacteria	c__unclassified_d__Bacteria	o__unclassified_d__Bacteria	f__unclassified_d__Bacteria	g__unclassified_d__Bacteria	s__uncultured_bacterium	46724	71592	86992	86474	47254	54982	145388	42618	39988	32870	81144	126418	862444
d__Bacteria	k__unclassified_d__Bacteria	p__Firmicutes	c__Bacilli	o__Lactobacillales	f__Carnobacteriaceae	g__Allofustis	s__Allofustis_seminis	28	80	46	40	40	34	48	46	76	184	92	72	786
d__Bacteria	k__unclassified_d__Bacteria	p__Bacteroidetes	c__Bacteroidia	o__Bacteroidales	f__Bacteroidaceae	g__Bacteroides	s__Bacteroides_faecichinchillae	23158	9412	17088	46306	66510	76776	33334	12544	2890	33748	64596	55544	441906
d__Bacteria	k__unclassified_d__Bacteria	p__Proteobacteria	c__Gammaproteobacteria	o__Vibrionales	f__Vibrionaceae	g__Vibrio	s__Vibrio_nigripulchritudo	14	0	2	8	4	6	10	0	0	0	0	0	44
d__Bacteria	k__unclassified_d__Bacteria	p__Spirochaetes	c__Spirochaetia	o__Spirochaetales	f__Spirochaetaceae	g__Treponema	s__Treponema_maltophilum	882	1546	2066	358	716	786	990	1042	1266	664	246	412	10974
d__Bacteria	k__unclassified_d__Bacteria	p__Firmicutes	c__Bacilli	o__Bacillales	f__Planococcaceae	g__Sporosarcina	s__Sporosarcina_sp._HYO08	254	458	416	168	288	120	264	254	468	174	70	126	3060
d__Bacteria	k__unclassified_d__Bacteria	p__Proteobacteria	c__Gammaproteobacteria	o__Cellvibrionales	f__Microbulbiferaceae	g__Microbulbifer	s__Microbulbifer_agarilyticus	12	22	20	0	14	16	20	34	34	46	4	8	230
d__Bacteria	k__unclassified_d__Bacteria	p__Bacteroidetes	c__Flavobacteriia	o__Flavobacteriales	f__Flavobacteriaceae	g__Aquimarina	s__Aquimarina_megaterium	52	128	64	2	6	6	4	46	108	28	4	4	452
d__Bacteria	k__unclassified_d__Bacteria	p__Spirochaetes	c__Spirochaetia	o__Spirochaetales	f__Spirochaetaceae	g__Treponema	s__Treponema_pedis	1624	1612	1552	768	1702	2140	1112	1246	1408	1870	1190	780	17004
d__Bacteria	k__unclassified_d__Bacteria	p__Proteobacteria	c__Betaproteobacteria	o__Burkholderiales	f__Comamonadaceae	g__Simplicispira	s__Simplicispira_psychrophila	74	50	38	12	40	26	24	52	24	36	18	24	418
d__Bacteria	k__unclassified_d__Bacteria	p__Proteobacteria	c__Gammaproteobacteria	o__Pseudomonadales	f__Pseudomonadaceae	g__Pseudomonas	s__Pseudomonas_sp._NBRC_111131	2	6	56	8	0	0	10	8	4	6	2	2	104
d__Bacteria	k__unclassified_d__Bacteria	p__Tenericutes	c__Mollicutes	o__Mycoplasmatales	f__Mycoplasmataceae	g__Mycoplasma	s__Mycoplasma_columbinum	34	38	36	108	134	66	22	36	34	142	56	38	744
d__Bacteria	k__unclassified_d__Bacteria	p__Proteobacteria	c__Gammaproteobacteria	o__Pseudomonadales	f__Pseudomonadaceae	g__Pseudomonas	s__Pseudomonas_sp._NBRC_111135	30	16	62	2	8	0	8	2	16	4	2	0	150
d__Bacteria	k__unclassified_d__Bacteria	p__Proteobacteria	c__Gammaproteobacteria	o__Pseudomonadales	f__Pseudomonadaceae	g__Pseudomonas	s__Pseudomonas_sp._NBRC_111134	10	2	4	52	12	16	32	18	2	2	8	30	188
d__Bacteria	k__unclassified_d__Bacteria	p__Proteobacteria	c__Betaproteobacteria	o__Burkholderiales	f__unclassified_o__Burkholderiales	g__Leptothrix	s__Leptothrix_cholodnii	26	34	20	432	28	726	16	180	72	2	180	534	2250
d__Bacteria	k__unclassified_d__Bacteria	p__Firmicutes	c__Clostridia	o__Clostridiales	f__Clostridiaceae	g__Clostridium	s__Clostridium_sp.	2	0	0	0	0	0	0	0	4	0	0	0	6
d__Bacteria	k__unclassified_d__Bacteria	p__Fusobacteria	c__Fusobacteriia	o__Fusobacteriales	f__Fusobacteriaceae	g__Fusobacterium	s__Fusobacterium_sp._oral_taxon_370	144	246	424	102	154	118	100	156	240	232	52	108	2076
d__Archaea	k__unclassified_d__Archaea	p__Candidatus_Bathyarchaeota	c__unclassified_p__Candidatus_Bathyarchaeota	o__unclassified_p__Candidatus_Bathyarchaeota	f__unclassified_p__Candidatus_Bathyarchaeota	g__unclassified_p__Candidatus_Bathyarchaeota	s__miscellaneous_Crenarchaeota_group_archaeon_SMTZ1-55	36	18	68	62	118	34	160	44	12	6	6	46	610
d__Bacteria	k__unclassified_d__Bacteria	p__Proteobacteria	c__Gammaproteobacteria	o__Enterobacteriales	f__Enterobacteriaceae	g__Yersinia	s__Yersinia_enterocolitica	0	34	18	22	6	30	30	12	44	16	22	14	248
d__Bacteria	k__unclassified_d__Bacteria	p__Firmicutes	c__Bacilli	o__Lactobacillales	f__Streptococcaceae	g__Streptococcus	s__Streptococcus_plurextorum	104	114	564	26	58	78	148	84	98	96	22	46	1438
d__Bacteria	k__unclassified_d__Bacteria	p__Actinobacteria	c__Actinobacteria	o__Micrococcales	f__Micrococcaceae	g__Citricoccus	s__Citricoccus_sp._CH26A	22	12	24	42	32	30	64	8	12	20	8	0	274
d__Bacteria	k__unclassified_d__Bacteria	p__Proteobacteria	c__Gammaproteobacteria	o__Enterobacteriales	f__Enterobacteriaceae	g__Lelliottia	s__Lelliottia_amnigena	2	4	0	0	0	0	6	0	0	0	0	0	12
d__Bacteria	k__unclassified_d__Bacteria	p__Actinobacteria	c__Actinobacteria	o__Micrococcales	f__Microbacteriaceae	g__Salinibacterium	s__Salinibacterium_sp._PAMC_21357	18	22	34	12	28	2	28	40	42	82	4	8	320
d__Eukaryota	k__Metazoa	p__Arthropoda	c__Insecta	o__Lepidoptera	f__Noctuidae	g__Spodoptera	s__Spodoptera_litura	0	12	10	4	6	0	6	0	4	0	2	4	48
d__Bacteria	k__unclassified_d__Bacteria	p__Firmicutes	c__Clostridia	o__unclassified_c__Clostridia	f__unclassified_c__Clostridia	g__unclassified_c__Clostridia	s__Clostridia_bacterium_UC5.1-1E11	8608	16172	18020	6474	11162	6938	10110	11252	12364	14446	3670	7644	126860
d__Bacteria	k__unclassified_d__Bacteria	p__Bacteroidetes	c__Bacteroidia	o__Bacteroidales	f__Rikenellaceae	g__Alistipes	s__Alistipes_sp._CAG:157	14	44	34	14	340	138	632	30	56	44	14	120	1480
d__Archaea	k__unclassified_d__Archaea	p__Euryarchaeota	c__Halobacteria	o__Halobacteriales	f__unclassified_o__Halobacteriales	g__unclassified_o__Halobacteriales	s__halophilic_archaeon_J07HX64	0	32	0	0	0	0	0	0	0	0	0	0	32
d__Viruses	k__unclassified_d__Viruses	p__unclassified_d__Viruses	c__unclassified_d__Viruses	o__Caudovirales	f__Siphoviridae	g__unclassified_f__Siphoviridae	s__Lactococcus_phage_BM13	70	28	84	0	10	6	12	2	18	2	8	2	242
d__Bacteria	k__unclassified_d__Bacteria	p__Firmicutes	c__Bacilli	o__Bacillales	f__Paenibacillaceae	g__Brevibacillus	s__Brevibacillus_formosus	118	374	378	94	218	64	226	244	504	198	68	142	2628
d__Bacteria	k__unclassified_d__Bacteria	p__candidate_division_WOR-3	c__unclassified_p__candidate_division_WOR-3	o__unclassified_p__candidate_division_WOR-3	f__unclassified_p__candidate_division_WOR-3	g__unclassified_p__candidate_division_WOR-3	s__candidate_division_WOR_3_bacterium_SM23_60	152	134	162	28	12	76	78	78	48	22	12	12	814
d__Bacteria	k__unclassified_d__Bacteria	p__Chloroflexi	c__Thermomicrobia	o__Sphaerobacterales	f__Sphaerobacteraceae	g__Nitrolancea	s__Nitrolancea_hollandica	428	118	474	78	204	9016	230	236	76	122	36	232	11250
d__Bacteria	k__unclassified_d__Bacteria	p__Actinobacteria	c__Actinobacteria	o__Corynebacteriales	f__Mycobacteriaceae	g__Mycobacterium	s__Mycobacterium_sp._UM_NZ2	6	0	0	0	0	0	70	0	0	0	0	6	82
d__Bacteria	k__unclassified_d__Bacteria	p__Proteobacteria	c__Gammaproteobacteria	o__Alteromonadales	f__Alteromonadaceae	g__Aliagarivorans	s__Aliagarivorans_marinus	2	24	2	6	4	0	12	2	22	0	0	0	74
d__Bacteria	k__unclassified_d__Bacteria	p__unclassified_d__Bacteria	c__unclassified_d__Bacteria	o__unclassified_d__Bacteria	f__unclassified_d__Bacteria	g__unclassified_d__Bacteria	s__uncultured_bacterium_Csd4	1600	1774	2348	4140	2566	2280	7232	426	238	616	4498	6520	34238
d__Bacteria	k__unclassified_d__Bacteria	p__Cyanobacteria	c__unclassified_p__Cyanobacteria	o__Oscillatoriales	f__unclassified_o__Oscillatoriales	g__Oscillatoria	s__Oscillatoria_acuminata	32	34	46	10	14	20	2	108	96	42	2	4	410
d__Archaea	k__unclassified_d__Archaea	p__Euryarchaeota	c__Methanobacteria	o__Methanobacteriales	f__Methanobacteriaceae	g__Methanobacterium	s__Methanobacterium_sp._SMA-27	8	16	6	0	10	8	12	10	0	2	0	0	72
d__Bacteria	k__unclassified_d__Bacteria	p__Proteobacteria	c__Gammaproteobacteria	o__Enterobacteriales	f__Enterobacteriaceae	g__Enterobacter	s__Enterobacter_massiliensis	4	10	22	8	32	28	238	26	14	18	6	18	424
d__Bacteria	k__unclassified_d__Bacteria	p__Cyanobacteria	c__unclassified_p__Cyanobacteria	o__Pleurocapsales	f__unclassified_o__Pleurocapsales	g__Myxosarcina	s__Myxosarcina_sp._GI1	40	36	434	12	30	14	66	54	20	22	20	20	768
d__Bacteria	k__unclassified_d__Bacteria	p__Proteobacteria	c__Gammaproteobacteria	o__Legionellales	f__Legionellaceae	g__Legionella	s__Legionella_parisiensis	134	144	122	14	46	38	0	322	314	108	0	6	1248
d__Bacteria	k__unclassified_d__Bacteria	p__Bacteroidetes	c__Cytophagia	o__Cytophagales	f__Cytophagaceae	g__Hymenobacter	s__Hymenobacter_sp._APR13	310	166	274	348	1370	690	1086	314	80	274	654	838	6404
d__Bacteria	k__unclassified_d__Bacteria	p__Proteobacteria	c__Gammaproteobacteria	o__Pseudomonadales	f__Moraxellaceae	g__Acinetobacter	s__Acinetobacter_sp._ANC_3880	0	6	2	0	12	4	2	0	0	4	2	4	36
d__Bacteria	k__unclassified_d__Bacteria	p__Firmicutes	c__Clostridia	o__Clostridiales	f__Clostridiaceae	g__Clostridium	s__Clostridium_neonatale	5328	13920	10504	3046	4356	3546	6432	8068	13450	8340	1786	3370	82146
d__Bacteria	k__unclassified_d__Bacteria	p__Proteobacteria	c__Deltaproteobacteria	o__Desulfobacterales	f__Desulfobacteraceae	g__Desulfatitalea	s__Desulfatitalea_tepidiphila	182	292	184	6	10	156	134	214	274	16	8	6	1482
d__Bacteria	k__unclassified_d__Bacteria	p__Chloroflexi	c__Dehalococcoidia	o__unclassified_c__Dehalococcoidia	f__unclassified_c__Dehalococcoidia	g__Dehalogenimonas	s__Dehalogenimonas_sp._WBC-2	4	0	18	12	4	2	16	12	0	6	10	4	88
d__Viruses	k__unclassified_d__Viruses	p__unclassified_d__Viruses	c__unclassified_d__Viruses	o__Caudovirales	f__Siphoviridae	g__unclassified_f__Siphoviridae	s__Bacteriophage_Lily	100	206	168	16	34	40	198	158	192	106	34	56	1308
d__Bacteria	k__unclassified_d__Bacteria	p__Firmicutes	c__Bacilli	o__Lactobacillales	f__Lactobacillaceae	g__Lactobacillus	s__Lactobacillus_namurensis	10	0	246	24	150	56	52	14	8	82	12	106	760
d__Eukaryota	k__Viridiplantae	p__Chlorophyta	c__Chlorophyceae	o__Chlamydomonadales	f__Volvocaceae	g__Volvox	s__Volvox_carteri	0	64	6	6	14	12	6	4	4	4	12	6	138
d__Eukaryota	k__unclassified_d__Eukaryota	p__unclassified_d__Eukaryota	c__unclassified_d__Eukaryota	o__Isochrysidales	f__Noelaerhabdaceae	g__Emiliania	s__Emiliania_huxleyi	2376	1036	1618	1670	2614	1216	860	2042	622	832	1080	1462	17428
d__Bacteria	k__unclassified_d__Bacteria	p__Proteobacteria	c__Alphaproteobacteria	o__Rhizobiales	f__Hyphomicrobiaceae	g__Devosia	s__Devosia_sp._Root413D1	2	34	14	6	6	0	8	2	24	10	2	2	110
d__Bacteria	k__unclassified_d__Bacteria	p__Bacteroidetes	c__Flavobacteriia	o__Flavobacteriales	f__Flavobacteriaceae	g__Leeuwenhoekiella	s__Leeuwenhoekiella_blandensis	12	0	0	0	0	0	740	0	0	0	0	0	752
d__Bacteria	k__unclassified_d__Bacteria	p__Proteobacteria	c__Alphaproteobacteria	o__Rhodobacterales	f__Rhodobacteraceae	g__Halocynthiibacter	s__Halocynthiibacter_arcticus	0	2	0	0	0	0	0	0	2	0	0	0	4
d__Bacteria	k__unclassified_d__Bacteria	p__Firmicutes	c__Clostridia	o__Clostridiales	f__Clostridiaceae	g__Clostridium	s__Clostridium_sp._JCC	708	1496	1730	1378	818	468	1074	924	1666	1292	270	714	12538
d__Bacteria	k__unclassified_d__Bacteria	p__Firmicutes	c__Clostridia	o__Clostridiales	f__Clostridiaceae	g__Clostridium	s__Clostridium_sp._JCD	4588	8024	10544	2974	5282	3096	5666	6540	6766	6898	1844	3874	66096
d__Bacteria	k__unclassified_d__Bacteria	p__Firmicutes	c__Clostridia	o__Clostridiales	f__Peptococcaceae	g__Desulfotomaculum	s__Desulfotomaculum_sp._46_80	402	1078	1154	458	960	488	1328	442	774	820	138	550	8592
d__Eukaryota	k__unclassified_d__Eukaryota	p__Apicomplexa	c__Aconoidasida	o__Haemosporida	f__Plasmodiidae	g__Plasmodium	s__Plasmodium_berghei	14	0	2	8	6	12	8	4	0	10	4	6	74
d__Bacteria	k__unclassified_d__Bacteria	p__Candidatus_Atribacteria	c__unclassified_p__Candidatus_Atribacteria	o__unclassified_p__Candidatus_Atribacteria	f__unclassified_p__Candidatus_Atribacteria	g__unclassified_p__Candidatus_Atribacteria	s__Atribacteria_bacterium_34_128	148	314	120	16	244	80	272	148	288	88	6	90	1814
d__Bacteria	k__unclassified_d__Bacteria	p__Firmicutes	c__Clostridia	o__Clostridiales	f__Lachnospiraceae	g__unclassified_f__Lachnospiraceae	s__Lachnospiraceae_bacterium_YSB2008	3832	10066	7608	2116	2912	1726	3590	5126	9460	3000	910	2280	52626
d__Bacteria	k__unclassified_d__Bacteria	p__Proteobacteria	c__Betaproteobacteria	o__Burkholderiales	f__Burkholderiaceae	g__Burkholderia	s__Burkholderia_pseudomallei	204	264	120	710	954	584	564	180	178	284	642	108	4792
d__Bacteria	k__unclassified_d__Bacteria	p__Actinobacteria	c__Actinobacteria	o__Corynebacteriales	f__Dietziaceae	g__Dietzia	s__Dietzia_timorensis	0	4	0	0	0	0	0	6	0	2	2	2	16
d__Bacteria	k__unclassified_d__Bacteria	p__Thermotogae	c__Thermotogae	o__Thermotogales	f__Thermotogaceae	g__Pseudothermotoga	s__Pseudothermotoga_lettingae	0	12	6	0	0	2	0	0	0	4	0	4	28
d__Bacteria	k__unclassified_d__Bacteria	p__Firmicutes	c__Bacilli	o__Bacillales	f__Bacillaceae	g__Domibacillus	s__Domibacillus_enclensis	80	276	136	90	94	98	100	130	200	94	58	50	1406
d__Bacteria	k__unclassified_d__Bacteria	p__Proteobacteria	c__Gammaproteobacteria	o__Pasteurellales	f__Pasteurellaceae	g__Haemophilus	s__Haemophilus_parainfluenzae	250	92	186	222	1032	386	790	202	60	216	394	510	4340
d__Bacteria	k__unclassified_d__Bacteria	p__Acidobacteria	c__Blastocatellia	o__unclassified_c__Blastocatellia	f__unclassified_c__Blastocatellia	g__Pyrinomonas	s__Pyrinomonas_methylaliphatogenes	32	150	78	26	36	22	64	90	72	92	18	50	730
d__Bacteria	k__unclassified_d__Bacteria	p__Proteobacteria	c__Gammaproteobacteria	o__Aeromonadales	f__Aeromonadaceae	g__Aeromonas	s__Aeromonas_diversa	0	0	0	0	6	0	0	0	0	0	0	0	6
d__Bacteria	k__unclassified_d__Bacteria	p__Firmicutes	c__Bacilli	o__Bacillales	f__Staphylococcaceae	g__Staphylococcus	s__Staphylococcus_capitis	114	288	254	22	76	88	396	124	142	70	12	60	1646
d__Bacteria	k__unclassified_d__Bacteria	p__Bacteroidetes	c__Flavobacteriia	o__Flavobacteriales	f__Cryomorphaceae	g__Owenweeksia	s__Owenweeksia_hongkongensis	42	28	0	118	230	126	112	8	4	44	186	0	898
d__Bacteria	k__unclassified_d__Bacteria	p__Firmicutes	c__Clostridia	o__Clostridiales	f__Eubacteriaceae	g__Eubacterium	s__Eubacterium_ruminantium	202	42	214	54	38	46	88	44	40	30	0	20	818
d__Bacteria	k__unclassified_d__Bacteria	p__Fusobacteria	c__Fusobacteriia	o__Fusobacteriales	f__Fusobacteriaceae	g__Fusobacterium	s__Fusobacterium_ulcerans	3746	7096	8342	2836	2944	1958	4920	4864	6292	6338	1276	2728	53340
d__Bacteria	k__unclassified_d__Bacteria	p__Bacteroidetes	c__Flavobacteriia	o__Flavobacteriales	f__Flavobacteriaceae	g__Chryseobacterium	s__Chryseobacterium_oranimense	0	0	4	0	0	2	0	2	0	0	8	0	16
d__Bacteria	k__unclassified_d__Bacteria	p__Firmicutes	c__Clostridia	o__Clostridiales	f__Eubacteriaceae	g__Eubacterium	s__Eubacterium_acidaminophilum	1958	3022	5054	648	1536	802	2418	2066	2126	1224	482	918	22254
d__Bacteria	k__unclassified_d__Bacteria	p__Bacteroidetes	c__Bacteroidia	o__Bacteroidales	f__Prevotellaceae	g__Prevotella	s__Prevotella_multisaccharivorax	9246	11618	14792	26900	7002	10320	31670	3000	1650	2664	20892	24330	164084
d__Bacteria	k__unclassified_d__Bacteria	p__Actinobacteria	c__Actinobacteria	o__Kineosporiales	f__Kineosporiaceae	g__Angustibacter	s__Angustibacter_sp._Root456	0	0	4	0	0	4	10	0	4	0	0	0	22
d__Bacteria	k__unclassified_d__Bacteria	p__Actinobacteria	c__Actinobacteria	o__Actinomycetales	f__Actinomycetaceae	g__Actinomyces	s__Actinomyces_graevenitzii	112	124	254	252	214	140	280	184	112	106	98	174	2050
d__Archaea	k__unclassified_d__Archaea	p__Euryarchaeota	c__Methanomicrobia	o__Methanosarcinales	f__Methanosarcinaceae	g__Methanococcoides	s__Methanococcoides_methylutens	98	220	462	144	302	94	182	46	124	116	94	166	2048
d__Bacteria	k__unclassified_d__Bacteria	p__Cyanobacteria	c__unclassified_p__Cyanobacteria	o__Oscillatoriales	f__unclassified_o__Oscillatoriales	g__Planktothrix	s__Planktothrix_rubescens	4	10	28	0	0	0	4	2	14	6	0	2	70
d__Bacteria	k__unclassified_d__Bacteria	p__Proteobacteria	c__Epsilonproteobacteria	o__Campylobacterales	f__Helicobacteraceae	g__Helicobacter	s__Helicobacter_sp._MIT_01-6451	21886	2950	59182	14870	46918	19278	270858	31874	8588	7284	10328	7332	501348
d__Bacteria	k__unclassified_d__Bacteria	p__Actinobacteria	c__Actinobacteria	o__Micrococcales	f__Micrococcaceae	g__Glutamicibacter	s__Glutamicibacter_arilaitensis	8	0	0	4	0	0	0	0	0	2	0	0	14
d__Bacteria	k__unclassified_d__Bacteria	p__Firmicutes	c__Clostridia	o__Clostridiales	f__Clostridiaceae	g__Thermobrachium	s__Thermobrachium_celere	214	264	320	210	188	402	1028	184	178	124	100	268	3480
d__Bacteria	k__unclassified_d__Bacteria	p__Actinobacteria	c__Actinobacteria	o__Micrococcales	f__Micrococcaceae	g__Pseudarthrobacter	s__Pseudarthrobacter_sulfonivorans	10	14	38	0	4	6	10	18	6	0	4	6	116
d__Archaea	k__unclassified_d__Archaea	p__Candidatus_Bathyarchaeota	c__unclassified_p__Candidatus_Bathyarchaeota	o__unclassified_p__Candidatus_Bathyarchaeota	f__unclassified_p__Candidatus_Bathyarchaeota	g__unclassified_p__Candidatus_Bathyarchaeota	s__Candidatus_Bathyarchaeota_archaeon_BA2	4	8	14	12	12	2	14	2	12	30	0	4	114
d__Bacteria	k__unclassified_d__Bacteria	p__Proteobacteria	c__Betaproteobacteria	o__Burkholderiales	f__Burkholderiaceae	g__Cupriavidus	s__Cupriavidus_pinatubonensis	2	2	2	0	2	4	2	0	4	0	0	2	20
d__Bacteria	k__unclassified_d__Bacteria	p__Firmicutes	c__Bacilli	o__Bacillales	f__Bacillaceae	g__Lysinibacillus	s__Lysinibacillus_sp._LK3	36	60	50	4	20	22	10	44	96	22	16	8	388
d__Bacteria	k__unclassified_d__Bacteria	p__Firmicutes	c__Clostridia	o__Clostridiales	f__Peptococcaceae	g__Desulfosporosinus	s__Desulfosporosinus_youngiae	1806	3078	3920	976	2452	1158	3174	1732	3304	1362	624	1374	24960
d__Archaea	k__unclassified_d__Archaea	p__Euryarchaeota	c__Thermococci	o__Thermococcales	f__Thermococcaceae	g__Thermococcus	s__Thermococcus_barophilus	4	2	6	0	26	4	4	10	6	0	12	2	76
d__Bacteria	k__unclassified_d__Bacteria	p__Proteobacteria	c__Betaproteobacteria	o__Burkholderiales	f__Burkholderiaceae	g__Burkholderia	s__Burkholderia_sp._BDU8	0	0	4	0	0	0	0	0	0	0	0	0	4
d__Bacteria	k__unclassified_d__Bacteria	p__Proteobacteria	c__Betaproteobacteria	o__Burkholderiales	f__Comamonadaceae	g__Acidovorax	s__Acidovorax_oryzae	2	12	14	0	2	2	6	10	18	6	0	0	72
d__Bacteria	k__unclassified_d__Bacteria	p__unclassified_d__Bacteria	c__unclassified_d__Bacteria	o__unclassified_d__Bacteria	f__unclassified_d__Bacteria	g__unclassified_d__Bacteria	s__Microgenomates_group_bacterium_GW2011_GWA2_44_7	4	0	0	2	12	0	0	0	0	0	0	0	18
d__Bacteria	k__unclassified_d__Bacteria	p__Firmicutes	c__Negativicutes	o__Selenomonadales	f__Veillonellaceae	g__Megasphaera	s__Megasphaera_sp._BV3C16-1	994	2876	1328	368	2012	950	2494	1292	3332	972	302	866	17786
d__Bacteria	k__unclassified_d__Bacteria	p__Firmicutes	c__Erysipelotrichia	o__Erysipelotrichales	f__Erysipelotrichaceae	g__Turicibacter	s__Turicibacter_sp._HGF1	136	152	424	1326	376	132	422	108	208	126	32	170	3612
d__Bacteria	k__unclassified_d__Bacteria	p__Actinobacteria	c__Actinobacteria	o__Streptomycetales	f__Streptomycetaceae	g__Streptomyces	s__Streptomyces_hokutonensis	0	4	6	14	0	4	4	0	2	0	6	0	40
d__Bacteria	k__unclassified_d__Bacteria	p__Tenericutes	c__Mollicutes	o__Mycoplasmatales	f__Mycoplasmataceae	g__Mycoplasma	s__Mycoplasma_fermentans	62	152	60	2	24	8	10	20	90	16	0	0	444
d__Bacteria	k__unclassified_d__Bacteria	p__Actinobacteria	c__Actinobacteria	o__Corynebacteriales	f__Nocardiaceae	g__Rhodococcus	s__Rhodococcus_sp._SC4	0	0	8	0	2	0	4	0	8	8	0	0	30
d__Bacteria	k__unclassified_d__Bacteria	p__Firmicutes	c__Clostridia	o__Clostridiales	f__Eubacteriaceae	g__Eubacterium	s__Eubacterium_sp._CAG:252	4586	12808	10182	4008	4062	3554	5922	7056	11728	11884	2126	2978	80894
d__Bacteria	k__unclassified_d__Bacteria	p__Proteobacteria	c__Deltaproteobacteria	o__Desulfobacterales	f__Desulfobacteraceae	g__Desulfococcus	s__Desulfococcus_multivorans	100	46	400	70	450	88	200	78	72	178	130	366	2178
d__Bacteria	k__unclassified_d__Bacteria	p__Proteobacteria	c__Epsilonproteobacteria	o__Campylobacterales	f__Campylobacteraceae	g__Arcobacter	s__Arcobacter_sp._L	0	218	0	6	0	0	42	0	0	0	0	0	266
d__Bacteria	k__unclassified_d__Bacteria	p__Actinobacteria	c__Actinobacteria	o__Corynebacteriales	f__Mycobacteriaceae	g__Mycobacterium	s__Mycobacterium_sp._WCM_7299	0	0	0	0	0	0	4	0	2	2	0	0	8
d__Bacteria	k__unclassified_d__Bacteria	p__Proteobacteria	c__Betaproteobacteria	o__Burkholderiales	f__Comamonadaceae	g__Pseudorhodoferax	s__Pseudorhodoferax_sp._Leaf267	0	2	0	0	0	0	30	0	2	0	2	0	36
d__Bacteria	k__unclassified_d__Bacteria	p__Firmicutes	c__Bacilli	o__Bacillales	f__Bacillaceae	g__Pontibacillus	s__Pontibacillus_yanchengensis	182	38	440	10	42	32	40	74	120	6	6	2	992
d__Bacteria	k__unclassified_d__Bacteria	p__Proteobacteria	c__Gammaproteobacteria	o__Enterobacteriales	f__Enterobacteriaceae	g__Citrobacter	s__Citrobacter_sp._MGH110	4	6	22	6	4	12	2	4	30	18	10	0	118
d__Bacteria	k__unclassified_d__Bacteria	p__Deinococcus-Thermus	c__Deinococci	o__Thermales	f__Thermaceae	g__Thermus	s__Thermus_thermophilus	8	0	14	2	2	0	0	0	2	4	6	0	38
d__Bacteria	k__unclassified_d__Bacteria	p__Verrucomicrobia	c__Verrucomicrobiae	o__Verrucomicrobiales	f__Verrucomicrobiaceae	g__Verrucomicrobium	s__Verrucomicrobium_sp._BvORR034	656	1566	834	104	258	268	202	942	1920	208	8	92	7058
d__Archaea	k__unclassified_d__Archaea	p__Crenarchaeota	c__Thermoprotei	o__Thermoproteales	f__Thermoproteaceae	g__Pyrobaculum	s__Pyrobaculum_neutrophilum	36	12	10	10	14	16	66	22	4	36	10	24	260
d__Bacteria	k__unclassified_d__Bacteria	p__Actinobacteria	c__Coriobacteriia	o__Eggerthellales	f__Eggerthellaceae	g__Denitrobacterium	s__Denitrobacterium_detoxificans	1416	1324	1282	1886	1524	1422	2616	1898	880	686	492	1410	16836
d__Archaea	k__unclassified_d__Archaea	p__Euryarchaeota	c__Halobacteria	o__Haloferacales	f__Haloferacaceae	g__Halorubrum	s__Halorubrum_lipolyticum	0	12	0	0	2	0	4	10	6	2	0	6	42
d__Bacteria	k__unclassified_d__Bacteria	p__Actinobacteria	c__Actinobacteria	o__Actinomycetales	f__Actinomycetaceae	g__Actinomyces	s__Actinomyces_sp._MS2	80	176	98	20	66	110	78	114	148	80	34	46	1050
d__Bacteria	k__unclassified_d__Bacteria	p__Firmicutes	c__Bacilli	o__Bacillales	f__Bacillaceae	g__Paraliobacillus	s__Paraliobacillus_sp._PM-2	64	268	212	384	18	78	302	90	142	350	66	140	2114
d__Bacteria	k__unclassified_d__Bacteria	p__Firmicutes	c__Bacilli	o__Lactobacillales	f__Carnobacteriaceae	g__Jeotgalibaca	s__Jeotgalibaca_dankookensis	128	184	308	42	180	112	310	74	136	92	24	96	1686
d__Bacteria	k__unclassified_d__Bacteria	p__Bacteroidetes	c__Bacteroidia	o__Bacteroidales	f__Porphyromonadaceae	g__Porphyromonas	s__Porphyromonas_sp._COT-239_OH1446	714	452	504	1002	2108	1180	1032	646	214	538	1314	470	10174
d__Bacteria	k__unclassified_d__Bacteria	p__Firmicutes	c__Clostridia	o__Clostridiales	f__Clostridiaceae	g__Caloramator	s__Caloramator_sp._ALD01	266	424	384	402	470	432	1190	726	368	358	402	712	6134
d__Bacteria	k__unclassified_d__Bacteria	p__Firmicutes	c__Clostridia	o__Clostridiales	f__Lachnospiraceae	g__unclassified_f__Lachnospiraceae	s__Lachnospiraceae_bacterium_CAG:364	3854	9808	6336	2340	2822	2338	2476	5648	11524	6230	1348	2038	56762
d__Viruses	k__unclassified_d__Viruses	p__unclassified_d__Viruses	c__unclassified_d__Viruses	o__Caudovirales	f__Siphoviridae	g__Lambdalikevirus	s__Burkholderia_phage_KS9	0	0	0	0	2	0	0	0	4	0	8	0	14
d__Eukaryota	k__Metazoa	p__Chordata	c__Mammalia	o__Rodentia	f__Cricetidae	g__Microtus	s__Microtus_ochrogaster	0	0	0	0	4	0	2	2	0	0	0	0	8
d__Bacteria	k__unclassified_d__Bacteria	p__Firmicutes	c__unclassified_p__Firmicutes	o__unclassified_p__Firmicutes	f__unclassified_p__Firmicutes	g__unclassified_p__Firmicutes	s__unclassified_p__Firmicutes	17122	37444	30050	8896	15396	10614	15272	21412	41278	22214	4884	10006	234588
d__Bacteria	k__unclassified_d__Bacteria	p__Firmicutes	c__Clostridia	o__Clostridiales	f__Clostridiaceae	g__Clostridium	s__Clostridium_sp._DMHC_10	1398	2810	1720	444	646	570	982	1210	2582	1088	308	704	14462
d__Bacteria	k__unclassified_d__Bacteria	p__Firmicutes	c__Bacilli	o__Lactobacillales	f__Streptococcaceae	g__Streptococcus	s__Streptococcus_hyovaginalis	30	24	58	2	34	10	98	2	40	24	6	20	348
d__Bacteria	k__unclassified_d__Bacteria	p__Firmicutes	c__Bacilli	o__Bacillales	f__Paenibacillaceae	g__Paenibacillus	s__Paenibacillus_forsythiae	1380	2692	2308	782	748	1610	1624	1944	2186	2130	446	484	18334
d__Bacteria	k__unclassified_d__Bacteria	p__Firmicutes	c__Bacilli	o__Bacillales	f__Bacillaceae	g__Anoxybacillus	s__Anoxybacillus_amylolyticus	0	30	48	0	118	60	224	32	68	0	4	68	652
d__Bacteria	k__unclassified_d__Bacteria	p__Actinobacteria	c__Actinobacteria	o__Micrococcales	f__Sanguibacteraceae	g__Sanguibacter	s__Sanguibacter_keddieii	2	10	4	4	0	2	0	6	2	2	0	0	32
d__Archaea	k__unclassified_d__Archaea	p__Euryarchaeota	c__Thermoplasmata	o__Thermoplasmatales	f__unclassified_o__Thermoplasmatales	g__unclassified_o__Thermoplasmatales	s__Thermoplasmatales_archaeon_SCGC_AB-539-N05	136	480	244	30	56	222	262	138	382	278	20	30	2278
d__Archaea	k__unclassified_d__Archaea	p__Euryarchaeota	c__Methanobacteria	o__Methanobacteriales	f__Methanobacteriaceae	g__Methanobrevibacter	s__Methanobrevibacter_millerae	376	284	290	156	220	128	390	204	484	80	16	48	2676
d__Bacteria	k__unclassified_d__Bacteria	p__Actinobacteria	c__Coriobacteriia	o__Eggerthellales	f__Eggerthellaceae	g__Eggerthella	s__Eggerthella_sp._HGA1	2228	1280	1558	2412	2452	2164	5222	3142	646	1130	1018	2130	25382
d__Bacteria	k__unclassified_d__Bacteria	p__Bacteroidetes	c__Flavobacteriia	o__Flavobacteriales	f__Flavobacteriaceae	g__Capnocytophaga	s__Capnocytophaga_ochracea	496	848	1010	1916	292	610	2326	62	102	154	1258	1316	10390
d__Bacteria	k__unclassified_d__Bacteria	p__Bacteroidetes	c__Bacteroidia	o__Bacteroidales	f__Porphyromonadaceae	g__Parabacteroides	s__Parabacteroides_johnsonii_CAG:246	2522	2244	3254	4764	2714	3406	8846	794	326	896	5780	7572	43118
d__Bacteria	k__unclassified_d__Bacteria	p__Proteobacteria	c__Alphaproteobacteria	o__Rhizobiales	f__Hyphomicrobiaceae	g__Hyphomicrobium	s__Hyphomicrobium_sulfonivorans	84	554	102	12	26	30	14	50	338	62	14	14	1300
d__Bacteria	k__unclassified_d__Bacteria	p__Bacteroidetes	c__Bacteroidia	o__Bacteroidales	f__Porphyromonadaceae	g__Tannerella	s__Tannerella_sp._6_1_58FAA_CT1	15520	11402	19440	34154	33646	24854	55034	7560	4468	9504	38238	47838	301658
d__Eukaryota	k__Metazoa	p__Arthropoda	c__Insecta	o__Hemiptera	f__Aphididae	g__Aphis	s__Aphis_citricidus	0	0	2	0	0	2	2	2	0	2	0	0	10
d__Bacteria	k__unclassified_d__Bacteria	p__Firmicutes	c__Tissierellia	o__Tissierellales	f__Peptoniphilaceae	g__Peptoniphilus	s__Peptoniphilus_obesi	236	462	768	94	500	162	906	242	382	168	46	242	4208
d__Bacteria	k__unclassified_d__Bacteria	p__Firmicutes	c__Bacilli	o__Bacillales	f__Bacillaceae	g__Bacillus	s__Bacillus_sp._HIL-Y85/54728	0	0	2	0	0	0	0	0	0	0	0	0	2
d__Bacteria	k__unclassified_d__Bacteria	p__Firmicutes	c__Clostridia	o__Clostridiales	f__Ruminococcaceae	g__Ruminiclostridium	s__[Clostridium]_clariflavum	5242	12438	16758	3544	4660	4270	9892	8772	11666	11602	2020	3500	94364
d__Bacteria	k__unclassified_d__Bacteria	p__Firmicutes	c__Clostridia	o__Clostridiales	f__Eubacteriaceae	g__Eubacterium	s__Eubacterium_sp._CAG:202	1900	3496	3270	2706	4430	3358	3616	1550	2410	2290	2364	1776	33166
d__Bacteria	k__unclassified_d__Bacteria	p__Cyanobacteria	c__Gloeobacteria	o__Gloeobacterales	f__unclassified_o__Gloeobacterales	g__Gloeobacter	s__Gloeobacter_violaceus	48	222	100	34	52	2	106	26	114	4	16	32	756
d__Bacteria	k__unclassified_d__Bacteria	p__Proteobacteria	c__Deltaproteobacteria	o__unclassified_c__Deltaproteobacteria	f__unclassified_c__Deltaproteobacteria	g__unclassified_c__Deltaproteobacteria	s__delta_proteobacterium_PSCGC_5451	2	2	78	4	84	12	16	0	0	28	0	130	356
d__Bacteria	k__unclassified_d__Bacteria	p__Firmicutes	c__Clostridia	o__Clostridiales	f__Lachnospiraceae	g__unclassified_f__Lachnospiraceae	s__Lachnospiraceae_bacterium_6_1_63FAA	4054	11784	8520	3004	3476	3138	4494	7452	11834	9114	1936	2352	71158
d__Bacteria	k__unclassified_d__Bacteria	p__Firmicutes	c__Bacilli	o__Bacillales	f__Listeriaceae	g__Listeria	s__Listeria_grandensis	0	0	0	4	6	2	0	0	0	2	0	0	14
d__Bacteria	k__unclassified_d__Bacteria	p__Firmicutes	c__Bacilli	o__Lactobacillales	f__Streptococcaceae	g__Streptococcus	s__Streptococcus_criceti	614	900	990	178	268	294	242	694	728	570	100	190	5768
d__Bacteria	k__unclassified_d__Bacteria	p__Firmicutes	c__Bacilli	o__Lactobacillales	f__Lactobacillaceae	g__Lactobacillus	s__Lactobacillus_oeni	6	36	6	0	2	0	4	16	16	2	0	6	94
d__Bacteria	k__unclassified_d__Bacteria	p__Firmicutes	c__unclassified_p__Firmicutes	o__unclassified_p__Firmicutes	f__unclassified_p__Firmicutes	g__unclassified_p__Firmicutes	s__Firmicutes_bacterium_CAG:631	252	350	300	418	262	582	344	380	228	204	298	558	4176
d__Bacteria	k__unclassified_d__Bacteria	p__Firmicutes	c__Clostridia	o__Clostridiales	f__Peptococcaceae	g__Desulfitobacterium	s__Desulfitobacterium_dehalogenans	1916	3632	4022	1526	2798	2114	4246	3074	3636	3406	828	1612	32810
d__Bacteria	k__unclassified_d__Bacteria	p__Bacteroidetes	c__Cytophagia	o__Cytophagales	f__Cytophagaceae	g__Adhaeribacter	s__Adhaeribacter_aquaticus	0	0	0	2	0	10	0	0	0	4	0	14	30
d__Viruses	k__unclassified_d__Viruses	p__unclassified_d__Viruses	c__unclassified_d__Viruses	o__Caudovirales	f__Myoviridae	g__unclassified_f__Myoviridae	s__Bacillus_phage_B4	58	250	392	20	98	24	92	98	184	74	24	78	1392
d__Archaea	k__unclassified_d__Archaea	p__Euryarchaeota	c__Thermoplasmata	o__Thermoplasmatales	f__unclassified_o__Thermoplasmatales	g__unclassified_o__Thermoplasmatales	s__Thermoplasmatales_archaeon_DG-70-1	38	194	262	128	136	54	138	60	182	152	44	74	1462
d__unclassified	k__unclassified_d__unclassified	p__unclassified_d__unclassified	c__unclassified_d__unclassified	o__unclassified_d__unclassified	f__unclassified_d__unclassified	g__unclassified_d__unclassified	s__Cloning_vector_pTRXFUS	4	0	0	0	2	0	0	0	0	0	0	0	6
d__Bacteria	k__unclassified_d__Bacteria	p__unclassified_d__Bacteria	c__unclassified_d__Bacteria	o__unclassified_d__Bacteria	f__unclassified_d__Bacteria	g__unclassified_d__Bacteria	s__uncultured_rumen_bacterium	12	20	16	12	8	6	10	4	8	18	2	6	122
d__Bacteria	k__unclassified_d__Bacteria	p__Proteobacteria	c__Gammaproteobacteria	o__Chromatiales	f__Ectothiorhodospiraceae	g__Thioalkalivibrio	s__Thioalkalivibrio_sp._ALM2T	0	0	2	6	4	0	0	0	0	0	0	0	12
d__Eukaryota	k__unclassified_d__Eukaryota	p__Apicomplexa	c__Aconoidasida	o__Haemosporida	f__Plasmodiidae	g__Plasmodium	s__Plasmodium_yoelii	276	6	26	220	158	136	324	100	26	180	78	64	1594
d__Bacteria	k__unclassified_d__Bacteria	p__Firmicutes	c__Erysipelotrichia	o__Erysipelotrichales	f__Erysipelotrichaceae	g__Coprobacillus	s__Coprobacillus_sp._8_2_54BFAA	2106	5112	3588	604	934	1546	1184	2670	4498	3178	470	824	26714
d__Bacteria	k__unclassified_d__Bacteria	p__Bacteroidetes	c__Bacteroidia	o__Bacteroidales	f__Bacteroidaceae	g__Bacteroides	s__Bacteroides_plebeius_CAG:211	7836	7958	12454	14830	5944	9658	32672	5792	2906	3910	15816	24002	143778
d__Bacteria	k__unclassified_d__Bacteria	p__Firmicutes	c__Erysipelotrichia	o__Erysipelotrichales	f__Erysipelotrichaceae	g__Candidatus_Stoquefichus	s__Candidatus_Stoquefichus_sp._KLE1796	4784	7728	7052	3166	3954	3592	5002	5156	6560	6190	1616	2512	57312
d__Bacteria	k__unclassified_d__Bacteria	p__Proteobacteria	c__Alphaproteobacteria	o__Rhodobacterales	f__Rhodobacteraceae	g__Paracoccus	s__Paracoccus_denitrificans	0	0	6	0	4	18	156	6	8	0	0	6	204
d__Bacteria	k__unclassified_d__Bacteria	p__Bacteroidetes	c__Bacteroidia	o__Bacteroidales	f__Porphyromonadaceae	g__Barnesiella	s__Barnesiella_intestinihominis	58130	48994	66268	107318	105180	75974	182226	37110	11226	28128	116850	154804	992208
d__Bacteria	k__unclassified_d__Bacteria	p__Bacteroidetes	c__Bacteroidia	o__Bacteroidales	f__Bacteroidaceae	g__Bacteroides	s__Bacteroides_sp._1_1_14	70712	46820	49634	25628	50424	57806	145426	93866	14340	23668	32438	33004	643766
d__Bacteria	k__unclassified_d__Bacteria	p__Firmicutes	c__Bacilli	o__Bacillales	f__unclassified_o__Bacillales	g__Exiguobacterium	s__Exiguobacterium_sp._ZWU0009	4	4	2	8	16	28	48	16	2	0	10	12	150
d__Bacteria	k__unclassified_d__Bacteria	p__Deinococcus-Thermus	c__Deinococci	o__Thermales	f__Thermaceae	g__Marinithermus	s__Marinithermus_hydrothermalis	2	12	14	4	2	4	4	18	16	18	0	0	94
d__Bacteria	k__unclassified_d__Bacteria	p__Thermodesulfobacteria	c__Thermodesulfobacteria	o__Thermodesulfobacteriales	f__Thermodesulfobacteriaceae	g__Thermodesulfobacterium	s__Thermodesulfobacterium_hydrogeniphilum	8	90	74	10	14	10	30	18	22	58	14	26	374
d__Bacteria	k__unclassified_d__Bacteria	p__Planctomycetes	c__Planctomycetia	o__Planctomycetales	f__Isosphaeraceae	g__Isosphaera	s__Isosphaera_pallida	30	78	258	6	72	4	72	24	22	10	4	8	588
d__Bacteria	k__unclassified_d__Bacteria	p__Bacteroidetes	c__Bacteroidia	o__Bacteroidales	f__Porphyromonadaceae	g__Porphyromonas	s__Porphyromonas_sp._COT-290_OH860	1660	702	1380	1460	3458	1632	1834	1720	402	952	1772	2078	19050
d__Bacteria	k__unclassified_d__Bacteria	p__Firmicutes	c__Bacilli	o__Lactobacillales	f__Streptococcaceae	g__Streptococcus	s__Streptococcus_agalactiae	1416	4304	2484	534	1254	818	1584	2096	5072	1156	432	1020	22170
d__Eukaryota	k__Metazoa	p__Arthropoda	c__Insecta	o__Coleoptera	f__Tenebrionidae	g__Tribolium	s__Tribolium_castaneum	0	54	44	56	56	34	46	32	30	26	24	34	436
d__Bacteria	k__unclassified_d__Bacteria	p__Firmicutes	c__Bacilli	o__Bacillales	f__Bacillaceae	g__Geobacillus	s__Geobacillus_sp._MAS1	72	58	188	70	38	40	72	80	148	70	32	36	904
d__Bacteria	k__unclassified_d__Bacteria	p__Proteobacteria	c__Alphaproteobacteria	o__Sphingomonadales	f__Sphingomonadaceae	g__Sphingopyxis	s__Sphingopyxis_sp._C-1	12	32	24	8	14	8	6	16	46	6	6	0	178
d__Bacteria	k__unclassified_d__Bacteria	p__Actinobacteria	c__Actinobacteria	o__Corynebacteriales	f__Mycobacteriaceae	g__Mycobacterium	s__Mycobacterium_sp._Root135	0	0	4	0	2	0	6	10	0	0	0	0	22
d__Bacteria	k__unclassified_d__Bacteria	p__unclassified_d__Bacteria	c__unclassified_d__Bacteria	o__unclassified_d__Bacteria	f__unclassified_d__Bacteria	g__unclassified_d__Bacteria	s__Parcubacteria_group_bacterium_GW2011_GWC2_36_17	12	6	36	6	10	2	12	10	16	14	4	8	136
d__Bacteria	k__unclassified_d__Bacteria	p__Actinobacteria	c__Actinobacteria	o__unclassified_c__Actinobacteria	f__unclassified_c__Actinobacteria	g__unclassified_c__Actinobacteria	s__Actinobacteria_bacterium_IMCC26207	10	8	2	24	32	22	72	22	6	0	18	14	230
d__Bacteria	k__unclassified_d__Bacteria	p__Firmicutes	c__Clostridia	o__Clostridiales	f__Ruminococcaceae	g__unclassified_f__Ruminococcaceae	s__Ruminococcaceae_bacterium_668	11158	20452	32304	4696	11924	5978	12598	18372	18344	11050	3688	8782	159346
d__Bacteria	k__unclassified_d__Bacteria	p__Firmicutes	c__Bacilli	o__Bacillales	f__Paenibacillaceae	g__Paenibacillus	s__Paenibacillus_sp._Root444D2	364	518	762	336	342	186	326	420	566	368	170	228	4586
d__Bacteria	k__unclassified_d__Bacteria	p__Proteobacteria	c__Deltaproteobacteria	o__Syntrophobacterales	f__Syntrophaceae	g__Smithella	s__Smithella_sp._ME-1	2	32	38	0	22	0	0	4	42	0	10	24	174
d__Bacteria	k__unclassified_d__Bacteria	p__Firmicutes	c__Erysipelotrichia	o__Erysipelotrichales	f__Erysipelotrichaceae	g__Coprobacillus	s__Coprobacillus_sp._D6	78	168	108	104	108	124	82	114	180	240	52	74	1432
d__Bacteria	k__unclassified_d__Bacteria	p__Firmicutes	c__Erysipelotrichia	o__Erysipelotrichales	f__Erysipelotrichaceae	g__Coprobacillus	s__Coprobacillus_sp._D7	730	1138	1436	474	548	282	548	602	692	784	204	312	7750
d__Bacteria	k__unclassified_d__Bacteria	p__Firmicutes	c__Clostridia	o__Clostridiales	f__Clostridiaceae	g__Clostridium	s__Clostridium_sp._SS2/1	1130	2714	1976	728	962	650	910	1144	2916	1378	300	584	15392
d__Bacteria	k__unclassified_d__Bacteria	p__unclassified_d__Bacteria	c__unclassified_d__Bacteria	o__unclassified_d__Bacteria	f__unclassified_d__Bacteria	g__unclassified_d__Bacteria	s__unclassified_d__Bacteria	20026	25488	24426	9028	21114	16102	39132	55220	20630	15212	7590	12484	266452
d__Bacteria	k__unclassified_d__Bacteria	p__Firmicutes	c__Bacilli	o__Lactobacillales	f__Streptococcaceae	g__Streptococcus	s__Streptococcus_constellatus	748	2054	2370	248	458	408	636	936	2384	1564	148	302	12256
d__Bacteria	k__unclassified_d__Bacteria	p__Firmicutes	c__Bacilli	o__Bacillales	f__Bacillaceae	g__Bacillus	s__Bacillus_niameyensis	1068	3682	2050	516	1018	642	816	1952	3796	2096	420	762	18818
d__Viruses	k__unclassified_d__Viruses	p__unclassified_d__Viruses	c__unclassified_d__Viruses	o__unclassified_d__Viruses	f__Phycodnaviridae	g__Chlorovirus	s__Paramecium_bursaria_Chlorella_virus_A1	0	4	2	4	0	12	2	2	26	0	2	4	58
d__Archaea	k__unclassified_d__Archaea	p__Crenarchaeota	c__Thermoprotei	o__Desulfurococcales	f__Desulfurococcaceae	g__Desulfurococcus	s__Desulfurococcus_kamchatkensis	38	58	84	150	118	16	128	30	90	48	66	130	956
d__Bacteria	k__unclassified_d__Bacteria	p__Firmicutes	c__Clostridia	o__Clostridiales	f__Clostridiaceae	g__Clostridium	s__Clostridium_novyi	2038	3966	4248	1120	1602	1264	1882	2702	3290	3408	570	1000	27090
d__Bacteria	k__unclassified_d__Bacteria	p__Proteobacteria	c__Gammaproteobacteria	o__Chromatiales	f__Chromatiaceae	g__Nitrosococcus	s__Nitrosococcus_halophilus	8	2	0	10	2	0	0	0	6	0	0	0	28
d__Archaea	k__unclassified_d__Archaea	p__Euryarchaeota	c__Thermoplasmata	o__Methanomassiliicoccales	f__unclassified_o__Methanomassiliicoccales	g__unclassified_o__Methanomassiliicoccales	s__Methanomassiliicoccales_archaeon_RumEn_M2	86	108	168	126	158	72	134	78	270	118	72	88	1478
d__unclassified	k__unclassified_d__unclassified	p__unclassified_d__unclassified	c__unclassified_d__unclassified	o__unclassified_d__unclassified	f__unclassified_d__unclassified	g__unclassified_d__unclassified	s__Cloning_vector_pHRBar-6	12	24	12	0	2	6	6	8	18	0	4	0	92
d__Eukaryota	k__Metazoa	p__Arthropoda	c__Arachnida	o__Araneae	f__Eresidae	g__Stegodyphus	s__Stegodyphus_mimosarum	0	2	0	0	0	0	2	0	0	0	0	0	4
d__Bacteria	k__unclassified_d__Bacteria	p__Armatimonadetes	c__unclassified_p__Armatimonadetes	o__unclassified_p__Armatimonadetes	f__unclassified_p__Armatimonadetes	g__unclassified_p__Armatimonadetes	s__Armatimonadetes_bacterium_GBS	0	16	2	6	8	0	4	0	8	0	2	0	46
d__Bacteria	k__unclassified_d__Bacteria	p__Firmicutes	c__Clostridia	o__Clostridiales	f__Ruminococcaceae	g__Ruminococcus	s__Ruminococcus_sp._CAG:624	3394	6362	7882	2028	3458	2268	4514	2320	4292	2102	1174	3390	43184
d__Bacteria	k__unclassified_d__Bacteria	p__Firmicutes	c__Clostridia	o__Clostridiales	f__Lachnospiraceae	g__Lachnoclostridium	s__[Desulfotomaculum]_guttoideum	2242	5294	4492	734	1886	1122	2694	3862	5254	4036	592	1186	33394
d__Bacteria	k__unclassified_d__Bacteria	p__Actinobacteria	c__Actinobacteria	o__unclassified_c__Actinobacteria	f__unclassified_c__Actinobacteria	g__Thermobispora	s__Thermobispora_bispora	0	0	0	0	0	0	2	0	0	0	0	0	2
d__Bacteria	k__unclassified_d__Bacteria	p__Bacteroidetes	c__Flavobacteriia	o__Flavobacteriales	f__Flavobacteriaceae	g__Nonlabens	s__Nonlabens_marinus	0	24	0	22	12	0	2	0	14	40	14	6	134
d__Bacteria	k__unclassified_d__Bacteria	p__Spirochaetes	c__Spirochaetia	o__unclassified_c__Spirochaetia	f__Leptospiraceae	g__Leptospira	s__Leptospira_mayottensis	4	0	0	12	48	10	0	2	16	0	0	0	92
d__Bacteria	k__unclassified_d__Bacteria	p__Firmicutes	c__Erysipelotrichia	o__Erysipelotrichales	f__Erysipelotrichaceae	g__unclassified_f__Erysipelotrichaceae	s__[Eubacterium]_dolichum	1280	4928	2110	2324	1818	1110	1034	1038	1818	1560	590	1094	20704
d__Bacteria	k__unclassified_d__Bacteria	p__Proteobacteria	c__Alphaproteobacteria	o__Sphingomonadales	f__Sphingomonadaceae	g__Sphingobium	s__Sphingobium_lactosutens	0	4	0	0	0	8	6	0	2	2	2	0	24
d__Bacteria	k__unclassified_d__Bacteria	p__Actinobacteria	c__Actinobacteria	o__Pseudonocardiales	f__Pseudonocardiaceae	g__Actinoalloteichus	s__Actinoalloteichus_cyanogriseus	18	42	28	22	44	18	22	30	26	48	8	20	326
d__Bacteria	k__unclassified_d__Bacteria	p__Actinobacteria	c__Actinobacteria	o__Micrococcales	f__Microbacteriaceae	g__Rathayibacter	s__unclassified_g__Rathayibacter	2	0	4	0	0	4	0	0	2	2	0	0	14
d__Bacteria	k__unclassified_d__Bacteria	p__Proteobacteria	c__Gammaproteobacteria	o__Xanthomonadales	f__Xanthomonadaceae	g__Lysobacter	s__Lysobacter_capsici	6	6	0	4	6	4	4	16	16	0	2	0	64
d__Bacteria	k__unclassified_d__Bacteria	p__Proteobacteria	c__Gammaproteobacteria	o__Pseudomonadales	f__Pseudomonadaceae	g__Pseudomonas	s__Pseudomonas_sp._NBRC_111117	2	0	2	0	2	0	0	4	0	0	0	2	12
d__Archaea	k__unclassified_d__Archaea	p__Euryarchaeota	c__Methanococci	o__Methanococcales	f__Methanococcaceae	g__Methanothermococcus	s__Methanothermococcus_okinawensis	242	600	378	224	170	182	274	84	640	160	38	58	3050
d__Bacteria	k__unclassified_d__Bacteria	p__Proteobacteria	c__Alphaproteobacteria	o__Rhizobiales	f__Rhizobiaceae	g__Sinorhizobium	s__Sinorhizobium_meliloti	558	776	972	98	166	90	180	496	1132	292	112	104	4976
d__Bacteria	k__unclassified_d__Bacteria	p__Firmicutes	c__Clostridia	o__Clostridiales	f__Ruminococcaceae	g__Ruminiclostridium	s__[Clostridium]_straminisolvens	4892	9710	8310	6494	5042	3252	11190	5034	9922	4450	4738	9478	82512
d__Bacteria	k__unclassified_d__Bacteria	p__unclassified_d__Bacteria	c__unclassified_d__Bacteria	o__unclassified_d__Bacteria	f__unclassified_d__Bacteria	g__unclassified_d__Bacteria	s__uncultured_bacterium_fosmid_pJB71G8	838	1550	1714	3214	90	1184	5518	68	136	146	3294	5262	23014
d__Archaea	k__unclassified_d__Archaea	p__Euryarchaeota	c__Methanobacteria	o__Methanobacteriales	f__Methanobacteriaceae	g__Methanobacterium	s__Methanobacterium_formicicum	84	256	276	162	110	62	620	60	154	176	76	100	2136
d__Bacteria	k__unclassified_d__Bacteria	p__Firmicutes	c__Bacilli	o__Lactobacillales	f__Lactobacillaceae	g__Lactobacillus	s__Lactobacillus_antri	42	26	12	48	4	0	8	8	8	0	4	0	160
d__Bacteria	k__unclassified_d__Bacteria	p__Proteobacteria	c__Gammaproteobacteria	o__Xanthomonadales	f__Rhodanobacteraceae	g__Rhodanobacter	s__Rhodanobacter_sp._OR444	12	0	0	0	2	2	0	4	2	0	0	0	22
d__Bacteria	k__unclassified_d__Bacteria	p__Firmicutes	c__Bacilli	o__Bacillales	f__Bacillaceae	g__Bacillus	s__Bacillus_litoralis	654	1404	952	392	374	278	554	854	952	1054	162	298	7928
d__Bacteria	k__unclassified_d__Bacteria	p__Actinobacteria	c__Coriobacteriia	o__Coriobacteriales	f__Atopobiaceae	g__Atopobium	s__Atopobium_vaginae	374	758	642	870	364	222	1234	492	344	308	106	250	5964
d__Bacteria	k__unclassified_d__Bacteria	p__Firmicutes	c__Clostridia	o__Clostridiales	f__Clostridiaceae	g__Clostridium	s__Clostridium_cellulovorans	5242	9182	9998	2728	3736	2596	5678	6576	8752	7208	1522	2634	65852
d__Bacteria	k__unclassified_d__Bacteria	p__Firmicutes	c__Clostridia	o__Clostridiales	f__Clostridiaceae	g__Clostridium	s__Clostridium_sp._CAG:632	15356	29496	29358	6494	10030	17668	11018	21052	32532	15514	3650	7104	199272
d__Bacteria	k__unclassified_d__Bacteria	p__Firmicutes	c__Bacilli	o__Lactobacillales	f__Lactobacillaceae	g__Pediococcus	s__Pediococcus_damnosus	142	22	118	64	96	162	196	70	50	66	28	46	1060
d__Bacteria	k__unclassified_d__Bacteria	p__Firmicutes	c__Clostridia	o__Clostridiales	f__Lachnospiraceae	g__Lachnoclostridium	s__[Clostridium]_bolteae	96368	244154	170614	48088	62086	42952	72084	164624	239336	217506	25776	50016	1433604
d__Bacteria	k__unclassified_d__Bacteria	p__Firmicutes	c__Bacilli	o__Bacillales	f__Bacillaceae	g__Bacillus	s__Bacillus_massiliosenegalensis	356	1644	1564	616	1042	728	1910	578	1450	1848	270	462	12468
d__Bacteria	k__unclassified_d__Bacteria	p__Bacteroidetes	c__Bacteroidia	o__Bacteroidales	f__Prevotellaceae	g__Prevotella	s__Prevotella_conceptionensis	116	32	136	24	618	320	42	36	14	10	4	16	1368
d__Bacteria	k__unclassified_d__Bacteria	p__Firmicutes	c__Bacilli	o__Lactobacillales	f__Streptococcaceae	g__Streptococcus	s__Streptococcus_sp._M334	2	0	2	28	12	14	10	2	0	0	4	4	78
d__Bacteria	k__unclassified_d__Bacteria	p__Bacteroidetes	c__Flavobacteriia	o__Flavobacteriales	f__Flavobacteriaceae	g__Chryseobacterium	s__Chryseobacterium_sp._IHB_B_10212	38	100	64	10	30	30	24	40	104	34	6	8	488
d__Bacteria	k__unclassified_d__Bacteria	p__Firmicutes	c__Clostridia	o__Clostridiales	f__Lachnospiraceae	g__Oribacterium	s__Oribacterium_sp._oral_taxon_078	10590	32332	21342	8666	8218	7270	10134	19316	35030	20604	3888	6908	184298
d__Archaea	k__unclassified_d__Archaea	p__Euryarchaeota	c__Halobacteria	o__Halobacteriales	f__Halobacteriaceae	g__Haladaptatus	s__Haladaptatus_paucihalophilus	10	20	60	14	14	18	20	32	28	8	4	10	238
d__Archaea	k__unclassified_d__Archaea	p__Euryarchaeota	c__Thermoplasmata	o__Thermoplasmatales	f__unclassified_o__Thermoplasmatales	g__unclassified_o__Thermoplasmatales	s__Thermoplasmatales_archaeon_SCGC_AB-540-F20	170	244	256	88	136	118	270	166	122	228	38	64	1900
d__Bacteria	k__unclassified_d__Bacteria	p__Planctomycetes	c__unclassified_p__Planctomycetes	o__unclassified_p__Planctomycetes	f__unclassified_p__Planctomycetes	g__unclassified_p__Planctomycetes	s__Planctomycetes_bacterium_SM23_32	40	42	74	36	70	64	128	56	46	52	38	32	678
d__Bacteria	k__unclassified_d__Bacteria	p__Bacteroidetes	c__Flavobacteriia	o__Flavobacteriales	f__Flavobacteriaceae	g__Flavobacterium	s__Flavobacterium_aquatile	92	106	0	274	574	346	164	8	16	124	390	0	2094
d__Bacteria	k__unclassified_d__Bacteria	p__Actinobacteria	c__Actinobacteria	o__Streptomycetales	f__Streptomycetaceae	g__Streptomyces	s__Streptomyces_phaeochromogenes	50	88	350	6	136	32	154	64	32	26	12	28	978
d__Bacteria	k__unclassified_d__Bacteria	p__Firmicutes	c__Clostridia	o__Clostridiales	f__Eubacteriaceae	g__Eubacterium	s__Eubacterium_sp._3_1_31	8464	21292	11850	3326	4908	3910	4974	7874	15934	8906	1698	2882	96018
d__Bacteria	k__unclassified_d__Bacteria	p__Firmicutes	c__Bacilli	o__Lactobacillales	f__Enterococcaceae	g__Enterococcus	s__Enterococcus_phoeniculicola	952	1160	1534	686	614	346	578	1038	1462	1964	232	406	10972
d__Bacteria	k__unclassified_d__Bacteria	p__unclassified_d__Bacteria	c__unclassified_d__Bacteria	o__unclassified_d__Bacteria	f__unclassified_d__Bacteria	g__unclassified_d__Bacteria	s__uncultured_bacterium_Contigcl_1787	178	416	462	104	218	102	228	268	308	260	86	192	2822
d__Bacteria	k__unclassified_d__Bacteria	p__Firmicutes	c__Clostridia	o__Clostridiales	f__Lachnospiraceae	g__Cellulosilyticum	s__Cellulosilyticum_lentocellum	7342	19142	15710	4154	8390	5476	9336	11888	20748	10760	2450	5992	121388
d__Bacteria	k__unclassified_d__Bacteria	p__Bacteroidetes	c__Bacteroidia	o__Bacteroidales	f__Prevotellaceae	g__Prevotella	s__Prevotella_sp._10(H)	290	212	144	614	1320	872	944	148	58	300	820	326	6048
d__Bacteria	k__unclassified_d__Bacteria	p__Actinobacteria	c__Actinobacteria	o__Micrococcales	f__Micrococcaceae	g__Kocuria	s__Kocuria_sp._ZOR0020	6	0	0	2	2	0	0	6	0	0	0	10	26
d__Bacteria	k__unclassified_d__Bacteria	p__Actinobacteria	c__Actinobacteria	o__Actinomycetales	f__Actinomycetaceae	g__Actinomyces	s__Actinomyces_sp._oral_taxon_414	28	18	68	16	180	22	34	18	26	82	36	68	596
d__Bacteria	k__unclassified_d__Bacteria	p__Bacteroidetes	c__Bacteroidia	o__Bacteroidales	f__Bacteroidaceae	g__Bacteroides	s__Bacteroides_sp._CAG:714	3474	4382	3948	7180	7034	7672	11006	2306	2052	3146	9292	9884	71376
d__Bacteria	k__unclassified_d__Bacteria	p__Proteobacteria	c__Gammaproteobacteria	o__Pseudomonadales	f__Pseudomonadaceae	g__Pseudomonas	s__Pseudomonas_putida	96	628	718	412	228	352	668	306	366	950	182	68	4974
d__Bacteria	k__unclassified_d__Bacteria	p__Firmicutes	c__Clostridia	o__Clostridiales	f__Clostridiaceae	g__Clostridium	s__Clostridium_sp._CAG:1219	522	210	518	368	342	142	598	184	308	48	40	158	3438
d__Bacteria	k__unclassified_d__Bacteria	p__Firmicutes	c__Bacilli	o__Lactobacillales	f__Lactobacillaceae	g__Lactobacillus	s__Lactobacillus_fuchuensis	58	116	92	224	268	170	52	84	102	368	188	98	1820
d__Bacteria	k__unclassified_d__Bacteria	p__Bacteroidetes	c__Bacteroidia	o__Bacteroidales	f__unclassified_o__Bacteroidales	g__unclassified_o__Bacteroidales	s__Bacteroidales_bacterium_KA00251	1448	842	1478	1136	2340	1090	776	1824	424	722	982	856	13918
d__Bacteria	k__unclassified_d__Bacteria	p__Proteobacteria	c__Gammaproteobacteria	o__Methylococcales	f__Methylococcaceae	g__Methylomonas	s__Methylomonas_koyamae	152	210	186	74	78	98	76	134	166	226	58	42	1500
d__Bacteria	k__unclassified_d__Bacteria	p__Proteobacteria	c__Gammaproteobacteria	o__Pseudomonadales	f__Pseudomonadaceae	g__Pseudomonas	s__Pseudomonas_sp._ABFPK	12	14	2	0	0	0	0	22	6	4	0	0	60
d__Bacteria	k__unclassified_d__Bacteria	p__Firmicutes	c__Bacilli	o__Bacillales	f__Bacillaceae	g__unclassified_f__Bacillaceae	s__Bacillaceae_bacterium_MTCC_10057	520	88	258	158	376	728	196	98	26	118	384	68	3018
d__Bacteria	k__unclassified_d__Bacteria	p__Firmicutes	c__Bacilli	o__Bacillales	f__Bacillaceae	g__Lysinibacillus	s__Lysinibacillus_macroides	524	1032	1174	184	266	292	374	530	644	284	134	254	5692
d__Viruses	k__unclassified_d__Viruses	p__unclassified_d__Viruses	c__unclassified_d__Viruses	o__Caudovirales	f__Siphoviridae	g__unclassified_f__Siphoviridae	s__Cellulophaga_phage_phi18:1	2	10	6	4	4	8	4	14	4	0	0	0	56
d__Bacteria	k__unclassified_d__Bacteria	p__Proteobacteria	c__Gammaproteobacteria	o__Pseudomonadales	f__Pseudomonadaceae	g__Pseudomonas	s__Pseudomonas_sp._HPB0071	14	14	38	208	158	52	50	16	12	16	96	24	698
d__Bacteria	k__unclassified_d__Bacteria	p__Firmicutes	c__Clostridia	o__Clostridiales	f__Lachnospiraceae	g__Lachnoclostridium	s__[Clostridium]_symbiosum	129612	335912	230884	56826	81354	58674	154282	242534	280366	280728	36980	66534	1954686
d__Bacteria	k__unclassified_d__Bacteria	p__Firmicutes	c__Bacilli	o__Bacillales	f__Bacillaceae	g__Virgibacillus	s__Virgibacillus_sp._Vm-5	4	4	10	6	242	60	472	2	76	18	2	122	1018
d__Bacteria	k__unclassified_d__Bacteria	p__Bacteroidetes	c__Bacteroidia	o__Bacteroidales	f__Rikenellaceae	g__Alistipes	s__Alistipes_sp._ZOR0009	880	1540	2058	4148	146	1312	6808	84	182	194	3724	5904	26980
d__Bacteria	k__unclassified_d__Bacteria	p__Firmicutes	c__Bacilli	o__Bacillales	f__Bacillaceae	g__Anoxybacillus	s__Anoxybacillus_sp._KU2-6(11)	6	86	24	0	6	4	6	4	22	10	6	2	176
d__Bacteria	k__unclassified_d__Bacteria	p__Proteobacteria	c__Epsilonproteobacteria	o__Campylobacterales	f__Campylobacteraceae	g__Campylobacter	s__Campylobacter_ureolyticus	8	2	6	28	24	16	14	2	4	10	12	4	130
d__Bacteria	k__unclassified_d__Bacteria	p__Proteobacteria	c__Alphaproteobacteria	o__Rhodobacterales	f__Rhodobacteraceae	g__Loktanella	s__Loktanella_sp._3ANDIMAR09	16	0	0	0	4	0	2550	0	0	0	0	0	2570
d__Eukaryota	k__Viridiplantae	p__Streptophyta	c__unclassified_p__Streptophyta	o__Solanales	f__Hydroleaceae	g__Hydrolea	s__Hydrolea_corymbosa	16	0	0	0	0	0	0	0	0	0	0	0	16
d__Bacteria	k__unclassified_d__Bacteria	p__Firmicutes	c__Clostridia	o__Clostridiales	f__Peptococcaceae	g__Dehalobacter	s__Dehalobacter_sp._UNSWDHB	1624	2670	4550	8246	3294	2200	3042	2054	3184	3826	6308	3146	44144
d__Bacteria	k__unclassified_d__Bacteria	p__Bacteroidetes	c__Bacteroidia	o__Bacteroidales	f__Bacteroidaceae	g__Bacteroides	s__Bacteroides_sp._Ga6A2	14	0	10	104	28	46	12	14	0	0	16	22	266
d__Bacteria	k__unclassified_d__Bacteria	p__Proteobacteria	c__Gammaproteobacteria	o__Alteromonadales	f__Shewanellaceae	g__Shewanella	s__Shewanella_sp._YQH10	8	0	0	0	0	2	40	0	0	0	0	0	50
d__Bacteria	k__unclassified_d__Bacteria	p__Proteobacteria	c__Gammaproteobacteria	o__Pseudomonadales	f__Pseudomonadaceae	g__Pseudomonas	s__Pseudomonas_stutzeri	38	236	80	18	18	4	90	40	74	6	4	50	658
d__Bacteria	k__unclassified_d__Bacteria	p__Firmicutes	c__Bacilli	o__Bacillales	f__Alicyclobacillaceae	g__Alicyclobacillus	s__Alicyclobacillus_ferrooxydans	60	154	230	82	76	116	184	88	86	64	102	232	1474
d__Bacteria	k__unclassified_d__Bacteria	p__Actinobacteria	c__Actinobacteria	o__Micrococcales	f__Promicromonosporaceae	g__unclassified_f__Promicromonosporaceae	s__Promicromonosporaceae_bacterium_W15	0	10	4	2	6	8	2	0	6	0	0	0	38
d__Bacteria	k__unclassified_d__Bacteria	p__Proteobacteria	c__Gammaproteobacteria	o__Orbales	f__Orbaceae	g__Gilliamella	s__Gilliamella_apicola	258	104	210	112	102	66	64	176	178	66	44	36	1416
d__Bacteria	k__unclassified_d__Bacteria	p__Thermotogae	c__Thermotogae	o__Kosmotogales	f__Kosmotogaceae	g__Mesotoga	s__unclassified_g__Mesotoga	102	26	86	74	80	126	252	72	64	52	66	36	1036
d__Bacteria	k__unclassified_d__Bacteria	p__Firmicutes	c__Bacilli	o__Bacillales	f__Bacillaceae	g__Anoxybacillus	s__Anoxybacillus_sp._SK3-4	8	24	58	26	6	16	14	20	46	42	0	0	260
d__Eukaryota	k__Metazoa	p__Chordata	c__Mammalia	o__Rodentia	f__Caviidae	g__Cavia	s__Cavia_porcellus	254	14	150	6	88	42	128	286	198	8	24	30	1228
d__Viruses	k__unclassified_d__Viruses	p__unclassified_d__Viruses	c__unclassified_d__Viruses	o__Caudovirales	f__Siphoviridae	g__unclassified_f__Siphoviridae	s__Staphylococcus_phage_vB_SepS_SEP9	0	0	0	0	4	0	0	4	0	0	0	4	12
d__Bacteria	k__unclassified_d__Bacteria	p__Candidatus_Yanofskybacteria	c__unclassified_p__Candidatus_Yanofskybacteria	o__unclassified_p__Candidatus_Yanofskybacteria	f__unclassified_p__Candidatus_Yanofskybacteria	g__unclassified_p__Candidatus_Yanofskybacteria	s__Candidatus_Yanofskybacteria_bacterium_GW2011_GWC1_48_11	30	62	146	6	56	92	166	4	44	6	8	14	634
d__Bacteria	k__unclassified_d__Bacteria	p__Firmicutes	c__Bacilli	o__Lactobacillales	f__Lactobacillaceae	g__Lactobacillus	s__Lactobacillus_bifermentans	104	298	258	122	144	166	152	112	236	336	40	156	2124
d__Bacteria	k__unclassified_d__Bacteria	p__Firmicutes	c__Bacilli	o__Bacillales	f__unclassified_o__Bacillales	g__Exiguobacterium	s__Exiguobacterium_sp._JLM-2	0	18	16	12	64	12	0	4	12	10	2	34	184
d__Bacteria	k__unclassified_d__Bacteria	p__Firmicutes	c__Clostridia	o__Clostridiales	f__Ruminococcaceae	g__unclassified_f__Ruminococcaceae	s__Ruminococcaceae_bacterium_cv2	15864	33318	43204	8544	17834	10832	20616	27302	29204	19792	5106	13138	244754
d__Bacteria	k__unclassified_d__Bacteria	p__Firmicutes	c__Clostridia	o__Clostridiales	f__Lachnospiraceae	g__Lachnoclostridium	s__Lachnoclostridium_phytofermentans	28468	51648	53308	14246	21526	17192	21474	35742	53910	36836	7838	15824	358012
d__Bacteria	k__unclassified_d__Bacteria	p__Verrucomicrobia	c__Verrucomicrobiae	o__Verrucomicrobiales	f__Akkermansiaceae	g__Akkermansia	s__Akkermansia_sp._KLE1797	208	338	736	60	216	92	364	304	344	286	86	156	3190
d__Bacteria	k__unclassified_d__Bacteria	p__Firmicutes	c__Tissierellia	o__Tissierellales	f__Peptoniphilaceae	g__Anaerococcus	s__Anaerococcus_vaginalis	126	688	710	432	134	312	284	154	378	1028	138	44	4428
d__Bacteria	k__unclassified_d__Bacteria	p__Spirochaetes	c__Spirochaetia	o__unclassified_c__Spirochaetia	f__Leptospiraceae	g__Leptonema	s__Leptonema_illini	220	1100	470	14	120	116	148	770	1310	958	38	120	5384
d__Bacteria	k__unclassified_d__Bacteria	p__Proteobacteria	c__Alphaproteobacteria	o__Rhodospirillales	f__Rhodospirillaceae	g__Thalassospira	s__Thalassospira_sp._MCCC_1A01148	20	38	40	10	4	22	24	26	20	6	2	6	218
d__Bacteria	k__unclassified_d__Bacteria	p__Firmicutes	c__unclassified_p__Firmicutes	o__unclassified_p__Firmicutes	f__unclassified_p__Firmicutes	g__unclassified_p__Firmicutes	s__Firmicutes_bacterium_CAG:83	18788	22602	72572	4976	14920	8884	27812	12084	15856	9344	3362	8136	219336
d__Bacteria	k__unclassified_d__Bacteria	p__Proteobacteria	c__Gammaproteobacteria	o__Pseudomonadales	f__Pseudomonadaceae	g__Pseudomonas	s__Pseudomonas_syringae_group_genomosp._3	16	124	20	0	12	4	8	10	12	4	0	0	210
d__Bacteria	k__unclassified_d__Bacteria	p__Firmicutes	c__Bacilli	o__Bacillales	f__Bacillaceae	g__Oceanobacillus	s__Oceanobacillus_caeni	46	102	50	28	30	12	32	26	76	62	44	30	538
d__Archaea	k__unclassified_d__Archaea	p__Thaumarchaeota	c__unclassified_p__Thaumarchaeota	o__Nitrosopumilales	f__Nitrosopumilaceae	g__Nitrosopumilus	s__Nitrosopumilus_maritimus	4	20	6	4	26	6	28	0	6	6	2	20	128
d__Bacteria	k__unclassified_d__Bacteria	p__Proteobacteria	c__Gammaproteobacteria	o__Xanthomonadales	f__Xanthomonadaceae	g__Pseudoxanthomonas	s__Pseudoxanthomonas_sp._J31	4	16	2	0	2	6	2	10	20	0	0	0	62
d__Bacteria	k__unclassified_d__Bacteria	p__Firmicutes	c__Negativicutes	o__Selenomonadales	f__Veillonellaceae	g__Thermosinus	s__Thermosinus_carboxydivorans	830	976	1090	432	1232	576	1940	832	880	216	132	888	10024
d__Bacteria	k__unclassified_d__Bacteria	p__Proteobacteria	c__Deltaproteobacteria	o__Desulfovibrionales	f__Desulfovibrionaceae	g__Desulfovibrio	s__Desulfovibrio_vulgaris	60	46	132	40	38	34	50	30	116	52	2	20	620
d__Bacteria	k__unclassified_d__Bacteria	p__Actinobacteria	c__Actinobacteria	o__Geodermatophilales	f__Geodermatophilaceae	g__Blastococcus	s__Blastococcus_saxobsidens	0	2	48	0	20	4	8	0	4	2	0	0	88
d__Eukaryota	k__Metazoa	p__Porifera	c__Demospongiae	o__Haplosclerida	f__Niphatidae	g__Amphimedon	s__Amphimedon_queenslandica	4	8	60	10	22	0	12	10	10	4	12	10	162
d__Bacteria	k__unclassified_d__Bacteria	p__Firmicutes	c__Bacilli	o__Lactobacillales	f__unclassified_o__Lactobacillales	g__unclassified_o__Lactobacillales	s__unclassified_o__Lactobacillales	14	22	20	0	24	18	6	12	12	10	24	6	168
d__Bacteria	k__unclassified_d__Bacteria	p__Cyanobacteria	c__unclassified_p__Cyanobacteria	o__Prochlorales	f__Prochlorococcaceae	g__Prochlorococcus	s__Prochlorococcus_marinus	208	38	96	80	12	50	54	48	40	18	14	16	674
d__Bacteria	k__unclassified_d__Bacteria	p__Proteobacteria	c__Gammaproteobacteria	o__Pseudomonadales	f__Pseudomonadaceae	g__Pseudomonas	s__Pseudomonas_parafulva	74	130	192	20	68	12	58	64	102	30	12	40	802
d__Bacteria	k__unclassified_d__Bacteria	p__unclassified_d__Bacteria	c__unclassified_d__Bacteria	o__unclassified_d__Bacteria	f__unclassified_d__Bacteria	g__Thermobaculum	s__Thermobaculum_terrenum	0	12	2	0	4	2	16	30	10	2	4	4	86
d__Bacteria	k__unclassified_d__Bacteria	p__Proteobacteria	c__Deltaproteobacteria	o__Desulfobacterales	f__Desulfobacteraceae	g__Desulfobacter	s__Desulfobacter_curvatus	872	2928	1238	302	556	310	122	744	3178	622	144	144	11160
d__Bacteria	k__unclassified_d__Bacteria	p__Actinobacteria	c__Actinobacteria	o__Micrococcales	f__Intrasporangiaceae	g__Intrasporangium	s__Intrasporangium_oryzae	0	4	14	10	6	0	4	0	4	8	0	2	52
d__Bacteria	k__unclassified_d__Bacteria	p__Firmicutes	c__Clostridia	o__Clostridiales	f__Clostridiaceae	g__Clostridium	s__Clostridium_sp._CAG:964	3254	7142	6624	3066	3470	3402	4010	4152	5278	6774	1660	2708	51540
d__Bacteria	k__unclassified_d__Bacteria	p__Firmicutes	c__Clostridia	o__Clostridiales	f__Clostridiaceae	g__Clostridium	s__Clostridium_sp._CAG:967	88	256	156	36	42	34	74	108	200	150	16	40	1200
d__Bacteria	k__unclassified_d__Bacteria	p__Proteobacteria	c__Deltaproteobacteria	o__Desulfobacterales	f__Desulfobacteraceae	g__Desulfobacterium	s__uncultured_Desulfobacterium_sp.	4	2	8	86	6	144	2	18	2	0	32	104	408
d__Bacteria	k__unclassified_d__Bacteria	p__Actinobacteria	c__Actinobacteria	o__Pseudonocardiales	f__Pseudonocardiaceae	g__Saccharomonospora	s__Saccharomonospora_marina	8	12	4	4	6	2	8	4	12	0	6	0	66
d__Bacteria	k__unclassified_d__Bacteria	p__Proteobacteria	c__Gammaproteobacteria	o__Enterobacteriales	f__Enterobacteriaceae	g__Serratia	s__Serratia_sp._M24T3	0	38	0	0	0	0	0	0	0	0	0	0	38
d__Bacteria	k__unclassified_d__Bacteria	p__Actinobacteria	c__Actinobacteria	o__Bifidobacteriales	f__Bifidobacteriaceae	g__Bifidobacterium	s__Bifidobacterium_magnum	642	1280	1134	852	530	688	1554	936	544	1308	256	354	10078
d__Bacteria	k__unclassified_d__Bacteria	p__Bacteroidetes	c__Bacteroidia	o__Bacteroidales	f__Prevotellaceae	g__Prevotella	s__Prevotella_sp._109	19790	21242	27392	45306	125446	73650	66108	10226	3514	7826	44384	57440	502324
d__Bacteria	k__unclassified_d__Bacteria	p__Firmicutes	c__Clostridia	o__Clostridiales	f__Lachnospiraceae	g__Butyrivibrio	s__Butyrivibrio_sp._WCD3002	6034	10012	11984	3844	4118	3854	5880	8606	9288	10944	1814	2930	79308
d__Bacteria	k__unclassified_d__Bacteria	p__Actinobacteria	c__Actinobacteria	o__Micrococcales	f__Microbacteriaceae	g__Rhodoluna	s__Rhodoluna_lacicola	146	82	80	120	88	50	298	120	30	76	26	56	1172
d__Bacteria	k__unclassified_d__Bacteria	p__Firmicutes	c__Negativicutes	o__Selenomonadales	f__Veillonellaceae	g__Selenomonas	s__Selenomonas_sp._CM52	286	834	862	178	352	142	414	392	574	590	74	264	4962
d__Bacteria	k__unclassified_d__Bacteria	p__Firmicutes	c__Bacilli	o__Bacillales	f__Planococcaceae	g__Planococcus	s__Planococcus_sp._L10.15	24	36	54	4	8	22	20	28	24	18	10	14	262
d__Archaea	k__unclassified_d__Archaea	p__Thaumarchaeota	c__unclassified_p__Thaumarchaeota	o__unclassified_p__Thaumarchaeota	f__unclassified_p__Thaumarchaeota	g__unclassified_p__Thaumarchaeota	s__uncultured_marine_thaumarchaeote_KM3_61_H06	0	6	14	0	0	0	0	0	2	0	0	0	22
d__Bacteria	k__unclassified_d__Bacteria	p__Firmicutes	c__Clostridia	o__Clostridiales	f__Clostridiaceae	g__Clostridium	s__Clostridium_sp._CAG:356	810	1198	1362	2980	1234	752	26058	364	348	194	280	452	36032
d__Bacteria	k__unclassified_d__Bacteria	p__Firmicutes	c__Clostridia	o__Clostridiales	f__Clostridiaceae	g__Clostridium	s__Clostridium_sp._CAG:354	2986	2258	3252	4946	2598	1474	46960	958	1590	400	400	824	68646
d__Bacteria	k__unclassified_d__Bacteria	p__Proteobacteria	c__Gammaproteobacteria	o__Vibrionales	f__Vibrionaceae	g__Vibrio	s__Vibrio_sp._JCM_19231	2	6	6	0	2	0	6	0	4	8	0	2	36
d__Bacteria	k__unclassified_d__Bacteria	p__Bacteroidetes	c__Bacteroidia	o__Bacteroidales	f__Porphyromonadaceae	g__Porphyromonas	s__Porphyromonas_sp._oral_taxon_278	1294	2314	2796	4988	172	1694	7784	134	194	216	5208	7774	34568
d__Bacteria	k__unclassified_d__Bacteria	p__Bacteroidetes	c__Bacteroidia	o__Bacteroidales	f__Porphyromonadaceae	g__Porphyromonas	s__Porphyromonas_sp._oral_taxon_279	896	476	866	846	1586	712	524	1178	276	430	594	724	9108
d__Bacteria	k__unclassified_d__Bacteria	p__Bacteroidetes	c__Flavobacteriia	o__Flavobacteriales	f__Flavobacteriaceae	g__Imtechella	s__Imtechella_halotolerans	60	64	28	34	14	14	30	66	16	10	18	12	366
d__Bacteria	k__unclassified_d__Bacteria	p__Firmicutes	c__Bacilli	o__Bacillales	f__unclassified_o__Bacillales	g__Gemella	s__Gemella_haemolysans	150	634	384	170	186	72	232	244	472	272	86	76	2978
d__Bacteria	k__unclassified_d__Bacteria	p__Spirochaetes	c__Spirochaetia	o__Spirochaetales	f__Spirochaetaceae	g__Spirochaeta	s__Spirochaeta_africana	16	14	2	2	0	2	0	14	4	2	0	4	60
d__Bacteria	k__unclassified_d__Bacteria	p__Proteobacteria	c__Gammaproteobacteria	o__Enterobacteriales	f__Enterobacteriaceae	g__Klebsiella	s__Klebsiella_michiganensis	46	158	194	38	66	44	96	12	40	22	12	74	802
d__Bacteria	k__unclassified_d__Bacteria	p__Firmicutes	c__Bacilli	o__Bacillales	f__Bacillaceae	g__Bacillus	s__Bacillus_sp._N16-5	2	26	10	0	6	0	18	12	16	6	2	12	110
d__Bacteria	k__unclassified_d__Bacteria	p__Firmicutes	c__Bacilli	o__Lactobacillales	f__Lactobacillaceae	g__Lactobacillus	s__Lactobacillus_hordei	92	202	132	90	52	82	22	28	212	152	16	14	1094
d__Bacteria	k__unclassified_d__Bacteria	p__Proteobacteria	c__unclassified_p__Proteobacteria	o__unclassified_p__Proteobacteria	f__unclassified_p__Proteobacteria	g__unclassified_p__Proteobacteria	s__unclassified_p__Proteobacteria	1560	2462	3424	5920	194	1946	8316	88	274	280	4868	6310	35642
d__Bacteria	k__unclassified_d__Bacteria	p__Actinobacteria	c__Actinobacteria	o__unclassified_c__Actinobacteria	f__unclassified_c__Actinobacteria	g__unclassified_c__Actinobacteria	s__actinobacterium_acAMD-2	0	2	0	0	0	4	0	2	0	4	0	0	12
d__Bacteria	k__unclassified_d__Bacteria	p__Bacteroidetes	c__Sphingobacteriia	o__Sphingobacteriales	f__Chitinophagaceae	g__Segetibacter	s__Segetibacter_koreensis	50	136	46	14	26	2	58	58	94	14	28	20	546
d__Bacteria	k__unclassified_d__Bacteria	p__Firmicutes	c__Clostridia	o__Clostridiales	f__Clostridiales_Family_XIII._Incertae_Sedis	g__unclassified_f__Clostridiales_Family_XIII._Incertae_Sedis	s__unclassified_f__Clostridiales_Family_XIII._Incertae_Sedis	0	2	0	2	8	2	18	0	2	4	0	0	38
d__Bacteria	k__unclassified_d__Bacteria	p__Firmicutes	c__Clostridia	o__Clostridiales	f__Clostridiaceae	g__Clostridium	s__Clostridium_sp._CAG:138	4060	10172	13078	3472	4046	3540	7100	5000	6600	8340	1976	2832	70216
d__Bacteria	k__unclassified_d__Bacteria	p__Proteobacteria	c__Gammaproteobacteria	o__Enterobacteriales	f__Enterobacteriaceae	g__Pantoea	s__Pantoea_sp._MBLJ3	0	0	8	0	2	0	0	0	4	4	4	4	26
d__Bacteria	k__unclassified_d__Bacteria	p__Firmicutes	c__Bacilli	o__Bacillales	f__Bacillaceae	g__Amphibacillus	s__Amphibacillus_xylanus	426	956	620	258	218	236	364	348	1012	376	122	264	5200
d__Viruses	k__unclassified_d__Viruses	p__unclassified_d__Viruses	c__unclassified_d__Viruses	o__Caudovirales	f__Myoviridae	g__unclassified_f__Myoviridae	s__Bacillus_phage_vB_BpuM-BpSp	2	0	6	0	6	2	8	18	8	0	0	0	50
d__Bacteria	k__unclassified_d__Bacteria	p__Actinobacteria	c__Actinobacteria	o__Streptomycetales	f__Streptomycetaceae	g__Streptomyces	s__Streptomyces_griseoplanus	0	0	6	0	2	2	0	0	0	0	0	0	10
d__Eukaryota	k__Viridiplantae	p__Streptophyta	c__unclassified_p__Streptophyta	o__Solanales	f__Solanaceae	g__Solanum	s__Solanum_demissum	18	0	0	0	0	0	0	0	0	0	0	0	18
d__Bacteria	k__unclassified_d__Bacteria	p__Actinobacteria	c__Actinobacteria	o__Micrococcales	f__Intrasporangiaceae	g__Arsenicicoccus	s__Arsenicicoccus_bolidensis	4	4	0	4	6	0	4	0	4	2	2	2	32
d__Bacteria	k__unclassified_d__Bacteria	p__Proteobacteria	c__Betaproteobacteria	o__Burkholderiales	f__unclassified_o__Burkholderiales	g__Thiomonas	s__Thiomonas_sp._CB2	28	18	28	20	46	20	56	16	0	16	30	50	328
d__Bacteria	k__unclassified_d__Bacteria	p__Proteobacteria	c__Betaproteobacteria	o__Burkholderiales	f__unclassified_o__Burkholderiales	g__Thiomonas	s__Thiomonas_sp._CB3	8	122	38	4	14	6	30	46	58	42	16	4	388
d__Bacteria	k__unclassified_d__Bacteria	p__Proteobacteria	c__Gammaproteobacteria	o__Enterobacteriales	f__Enterobacteriaceae	g__Klebsiella	s__Klebsiella_quasipneumoniae	38	2	46	26	44	12	2	4	12	0	0	4	190
d__Bacteria	k__unclassified_d__Bacteria	p__Firmicutes	c__Bacilli	o__Bacillales	f__Bacillaceae	g__Geobacillus	s__Geobacillus_sp._B4113_201601	2	6	2	4	2	4	4	2	0	0	0	14	40
d__Bacteria	k__unclassified_d__Bacteria	p__Proteobacteria	c__Gammaproteobacteria	o__Alteromonadales	f__Pseudoalteromonadaceae	g__Pseudoalteromonas	s__unclassified_g__Pseudoalteromonas	26	62	90	18	30	32	20	28	38	90	42	18	494
d__Bacteria	k__unclassified_d__Bacteria	p__Actinobacteria	c__Actinobacteria	o__Propionibacteriales	f__Propionibacteriaceae	g__Propionibacterium	s__Propionibacterium_acidipropionici	10	4	50	6	8	2	0	22	2	8	0	4	116
d__Bacteria	k__unclassified_d__Bacteria	p__Actinobacteria	c__Actinobacteria	o__Bifidobacteriales	f__Bifidobacteriaceae	g__Bifidobacterium	s__Bifidobacterium_kashiwanohense	118	142	260	102	372	170	466	142	182	108	36	174	2272
d__Bacteria	k__unclassified_d__Bacteria	p__Firmicutes	c__Clostridia	o__Clostridiales	f__Lachnospiraceae	g__Butyrivibrio	s__Butyrivibrio_sp._AC2005	11870	27114	22508	4158	8220	5506	5232	16134	32892	13504	2936	5350	155424
d__Bacteria	k__unclassified_d__Bacteria	p__Actinobacteria	c__Actinobacteria	o__Micrococcales	f__Promicromonosporaceae	g__Cellulosimicrobium	s__Cellulosimicrobium_funkei	8	22	38	22	8	30	80	16	30	92	18	58	422
d__Bacteria	k__unclassified_d__Bacteria	p__Proteobacteria	c__Gammaproteobacteria	o__Alteromonadales	f__Shewanellaceae	g__Shewanella	s__Shewanella_sp._POL2	32	40	56	8	44	44	26	32	66	40	18	4	410
d__Bacteria	k__unclassified_d__Bacteria	p__Firmicutes	c__Bacilli	o__Lactobacillales	f__Lactobacillaceae	g__Pediococcus	s__Pediococcus_inopinatus	2	4	0	2	2	0	12	4	0	4	0	2	32
d__Bacteria	k__unclassified_d__Bacteria	p__Firmicutes	c__Bacilli	o__Lactobacillales	f__Leuconostocaceae	g__Weissella	s__Weissella_koreensis	8	18	28	8	22	18	36	12	6	14	4	12	186
d__Eukaryota	k__Fungi	p__Ascomycota	c__Sordariomycetes	o__Microascales	f__Ceratocystidaceae	g__Ceratocystis	s__Ceratocystis_platani	10	0	0	0	0	0	0	4	0	0	22	6	42
d__Bacteria	k__unclassified_d__Bacteria	p__Proteobacteria	c__Epsilonproteobacteria	o__Campylobacterales	f__Helicobacteraceae	g__Helicobacter	s__Helicobacter_rodentium	218	24	474	142	390	132	2298	212	66	72	76	50	4154
d__Bacteria	k__unclassified_d__Bacteria	p__Firmicutes	c__Clostridia	o__Clostridiales	f__Peptococcaceae	g__unclassified_f__Peptococcaceae	s__Peptococcaceae_bacterium_BRH_c23	1940	5258	3916	1102	1816	1122	2252	2736	5578	2882	574	1206	30382
d__Bacteria	k__unclassified_d__Bacteria	p__Actinobacteria	c__Actinobacteria	o__Streptomycetales	f__Streptomycetaceae	g__Streptomyces	s__Streptomyces_sp._NRRL_WC-3742	20	20	66	28	16	2	20	12	46	16	8	24	278
d__Bacteria	k__unclassified_d__Bacteria	p__Proteobacteria	c__Deltaproteobacteria	o__Myxococcales	f__Anaeromyxobacteraceae	g__Anaeromyxobacter	s__Anaeromyxobacter_dehalogenans	0	0	0	2	4	2	0	0	0	0	0	0	8
d__Bacteria	k__unclassified_d__Bacteria	p__Firmicutes	c__Clostridia	o__Clostridiales	f__Clostridiaceae	g__Clostridium	s__Clostridium_sp._CAG:590	5478	9136	12722	4694	6410	4798	8216	7418	8784	10628	2570	4150	85004
d__Bacteria	k__unclassified_d__Bacteria	p__Firmicutes	c__Bacilli	o__Bacillales	f__Bacillaceae	g__Bacillus	s__Bacillus_sp._M_2-6	0	4	132	0	28	2	0	2	4	0	0	6	178
d__Bacteria	k__unclassified_d__Bacteria	p__Cyanobacteria	c__unclassified_p__Cyanobacteria	o__Chroococcales	f__unclassified_o__Chroococcales	g__Microcystis	s__Microcystis_aeruginosa	648	478	846	412	462	236	920	518	376	188	180	268	5532
d__Bacteria	k__unclassified_d__Bacteria	p__Proteobacteria	c__Betaproteobacteria	o__Burkholderiales	f__Alcaligenaceae	g__unclassified_f__Alcaligenaceae	s__Kerstersia_gyiorum	8	2	0	102	56	6	22	0	2	6	26	36	266
d__Bacteria	k__unclassified_d__Bacteria	p__Firmicutes	c__Bacilli	o__Bacillales	f__Bacillaceae	g__Geobacillus	s__unclassified_g__Geobacillus	190	198	186	126	138	120	174	160	218	76	54	104	1744
d__Bacteria	k__unclassified_d__Bacteria	p__Firmicutes	c__Bacilli	o__Bacillales	f__Alicyclobacillaceae	g__Alicyclobacillus	s__unclassified_g__Alicyclobacillus	0	24	0	0	2	0	2	6	16	0	0	0	50
d__Bacteria	k__unclassified_d__Bacteria	p__Firmicutes	c__Bacilli	o__Bacillales	f__Paenibacillaceae	g__Brevibacillus	s__Brevibacillus_panacihumi	270	482	414	290	360	182	330	246	380	266	136	252	3608
d__Bacteria	k__unclassified_d__Bacteria	p__Bacteroidetes	c__Cytophagia	o__Cytophagales	f__Cytophagaceae	g__Dyadobacter	s__Dyadobacter_alkalitolerans	6	6	88	6	26	0	14	20	12	4	0	8	190
d__Bacteria	k__unclassified_d__Bacteria	p__Bacteroidetes	c__Flavobacteriia	o__Flavobacteriales	f__Flavobacteriaceae	g__Flavobacterium	s__Flavobacterium_suncheonense	638	2976	1164	118	382	356	164	742	3654	1004	160	204	11562
d__Bacteria	k__unclassified_d__Bacteria	p__Bacteroidetes	c__Bacteroidia	o__Bacteroidales	f__Bacteroidaceae	g__Bacteroides	s__Bacteroides_sp._1_1_30	110626	20958	48052	63056	107762	174864	79996	61330	6806	35440	162838	31056	902784
d__Bacteria	k__unclassified_d__Bacteria	p__Firmicutes	c__Bacilli	o__Lactobacillales	f__Streptococcaceae	g__Streptococcus	s__Streptococcus_macacae	28	30	120	50	24	32	50	36	80	20	12	34	516
d__Bacteria	k__unclassified_d__Bacteria	p__Proteobacteria	c__Betaproteobacteria	o__Burkholderiales	f__Oxalobacteraceae	g__Herbaspirillum	s__Herbaspirillum_autotrophicum	6	16	10	8	16	14	8	12	18	0	0	2	110
d__Bacteria	k__unclassified_d__Bacteria	p__Proteobacteria	c__Betaproteobacteria	o__Burkholderiales	f__Comamonadaceae	g__Acidovorax	s__Acidovorax_sp._SD340	0	0	0	0	2	0	12	0	0	4	0	4	22
d__Bacteria	k__unclassified_d__Bacteria	p__Bacteroidetes	c__Flavobacteriia	o__Flavobacteriales	f__Flavobacteriaceae	g__Gillisia	s__Gillisia_sp._JM1	2	40	20	46	64	46	16	12	16	56	26	26	370
d__Bacteria	k__unclassified_d__Bacteria	p__Thermotogae	c__Thermotogae	o__Thermotogales	f__Thermotogaceae	g__Pseudothermotoga	s__Pseudothermotoga_elfii	2	12	6	0	2	0	0	8	12	4	0	0	46
d__Bacteria	k__unclassified_d__Bacteria	p__Proteobacteria	c__Alphaproteobacteria	o__Rhodospirillales	f__Acetobacteraceae	g__Acidiphilium	s__Acidiphilium_multivorum	2	0	0	2	2	2	0	0	0	0	2	0	10
d__Bacteria	k__unclassified_d__Bacteria	p__Proteobacteria	c__Deltaproteobacteria	o__Desulfurellales	f__Desulfurellaceae	g__Hippea	s__Hippea_sp._KM1	22	24	38	8	4	2	36	14	20	32	4	2	206
d__Eukaryota	k__Metazoa	p__Chordata	c__Actinopteri	o__Semionotiformes	f__Lepisosteidae	g__Lepisosteus	s__Lepisosteus_oculatus	6	14	12	14	30	10	10	6	4	0	4	18	128
d__Bacteria	k__unclassified_d__Bacteria	p__Proteobacteria	c__Alphaproteobacteria	o__Sphingomonadales	f__Erythrobacteraceae	g__Croceicoccus	s__Croceicoccus_naphthovorans	0	2	0	0	2	0	2	0	0	0	0	0	6
d__Bacteria	k__unclassified_d__Bacteria	p__Firmicutes	c__Bacilli	o__Lactobacillales	f__Enterococcaceae	g__Enterococcus	s__Enterococcus_italicus	6	26	6	0	2	0	18	6	22	16	0	2	104
d__Bacteria	k__unclassified_d__Bacteria	p__Spirochaetes	c__Spirochaetia	o__Brachyspirales	f__Brachyspiraceae	g__Brachyspira	s__Brachyspira_hyodysenteriae	652	1348	1112	446	568	688	1100	480	1120	488	292	550	8844
d__Bacteria	k__unclassified_d__Bacteria	p__Proteobacteria	c__Betaproteobacteria	o__Burkholderiales	f__Oxalobacteraceae	g__Duganella	s__Duganella_sp._Leaf61	2	6	0	0	0	0	0	2	0	2	0	0	12
d__Bacteria	k__unclassified_d__Bacteria	p__Actinobacteria	c__Actinobacteria	o__Streptomycetales	f__Streptomycetaceae	g__Streptomyces	s__Streptomyces_sp._NRRL_S-1868	4	6	6	0	2	6	22	4	0	4	0	0	54
d__Bacteria	k__unclassified_d__Bacteria	p__Deinococcus-Thermus	c__Deinococci	o__Thermales	f__Thermaceae	g__Thermus	s__Thermus_sp._CCB_US3_UF1	20	84	34	10	26	12	26	86	90	46	16	18	468
d__Bacteria	k__unclassified_d__Bacteria	p__Bacteroidetes	c__Sphingobacteriia	o__Sphingobacteriales	f__Sphingobacteriaceae	g__Mucilaginibacter	s__Mucilaginibacter_paludis	1034	1712	1898	7786	7320	8524	5018	622	596	4768	8388	7298	54964
d__Bacteria	k__unclassified_d__Bacteria	p__Firmicutes	c__Bacilli	o__Lactobacillales	f__Streptococcaceae	g__Streptococcus	s__Streptococcus_intermedius	294	322	552	168	196	116	240	170	310	248	64	64	2744
d__Bacteria	k__unclassified_d__Bacteria	p__Actinobacteria	c__Actinobacteria	o__Bifidobacteriales	f__Bifidobacteriaceae	g__Bifidobacterium	s__Bifidobacterium_bifidum	176	190	164	1006	424	118	278	302	78	98	86	138	3058
d__Bacteria	k__unclassified_d__Bacteria	p__Bacteroidetes	c__Bacteroidia	o__Bacteroidales	f__Bacteroidaceae	g__unclassified_f__Bacteroidaceae	s__Bacteroidaceae_bacterium_MS4	9694	8548	11442	19840	11490	11384	28048	3534	1340	3566	20722	23898	153506
d__Bacteria	k__unclassified_d__Bacteria	p__Bacteroidetes	c__Bacteroidia	o__Bacteroidales	f__Porphyromonadaceae	g__Parabacteroides	s__Parabacteroides_sp._D13	26170	13434	27004	492206	689828	738756	72802	30548	7870	397968	584806	429214	3510606
d__Bacteria	k__unclassified_d__Bacteria	p__Spirochaetes	c__Spirochaetia	o__Spirochaetales	f__Spirochaetaceae	g__Treponema	s__Treponema_denticola	1854	3136	3580	1732	1824	1462	1908	1882	2706	3648	1016	1094	25842
d__Bacteria	k__unclassified_d__Bacteria	p__Firmicutes	c__Clostridia	o__Clostridiales	f__Clostridiaceae	g__Clostridium	s__Clostridium_sp._KLE_1755	127172	350258	240566	62874	88876	81998	92326	205902	398408	207458	41206	72466	1969510
d__Bacteria	k__unclassified_d__Bacteria	p__Proteobacteria	c__Betaproteobacteria	o__Neisseriales	f__Chromobacteriaceae	g__Aquitalea	s__Aquitalea_magnusonii	4	8	20	22	26	8	42	40	10	0	8	32	220
d__Bacteria	k__unclassified_d__Bacteria	p__Firmicutes	c__Clostridia	o__Clostridiales	f__Lachnospiraceae	g__unclassified_f__Lachnospiraceae	s__Lachnospiraceae_bacterium_28-4	972024	3071848	1547786	280380	322638	418940	475482	1095080	2813784	980634	209808	257056	12445460
d__Bacteria	k__unclassified_d__Bacteria	p__Firmicutes	c__Clostridia	o__Clostridiales	f__Clostridiaceae	g__Clostridium	s__Clostridium_hathewayi_CAG:224	46980	122574	78476	18046	23858	19192	30868	85188	128904	101104	10836	20644	686670
d__Bacteria	k__unclassified_d__Bacteria	p__Chloroflexi	c__Thermomicrobia	o__unclassified_c__Thermomicrobia	f__unclassified_c__Thermomicrobia	g__Thermorudis	s__Thermorudis_peleae	74	68	92	32	64	24	60	106	68	12	22	72	694
d__Bacteria	k__unclassified_d__Bacteria	p__Proteobacteria	c__Gammaproteobacteria	o__Thiotrichales	f__Thiotrichaceae	g__Leucothrix	s__Leucothrix_mucor	2	0	6	4	4	16	14	20	6	8	2	4	86
d__Eukaryota	k__Metazoa	p__Arthropoda	c__Malacostraca	o__Decapoda	f__Penaeidae	g__Penaeus	s__Penaeus_monodon	0	12	10	10	22	12	28	10	16	12	4	8	144
d__Bacteria	k__unclassified_d__Bacteria	p__Firmicutes	c__Clostridia	o__unclassified_c__Clostridia	f__unclassified_c__Clostridia	g__unclassified_c__Clostridia	s__Clostridia_bacterium_UC5.1-2H11	17242	24756	48696	14282	20668	11116	31236	20714	29988	18916	6984	15964	260562
d__Bacteria	k__unclassified_d__Bacteria	p__Firmicutes	c__Bacilli	o__Lactobacillales	f__Streptococcaceae	g__Streptococcus	s__Streptococcus_infantarius	166	144	288	84	124	80	230	258	196	190	12	92	1864
d__Bacteria	k__unclassified_d__Bacteria	p__Actinobacteria	c__Actinobacteria	o__Bifidobacteriales	f__Bifidobacteriaceae	g__Gardnerella	s__Gardnerella_vaginalis	1422	2624	2756	888	1432	998	2220	1406	2732	2002	330	718	19528
d__Bacteria	k__unclassified_d__Bacteria	p__Firmicutes	c__Clostridia	o__Clostridiales	f__Oscillospiraceae	g__Oscillibacter	s__Oscillibacter_sp._KLE_1728	14672	28460	34576	6854	13610	8422	19850	11742	20710	7810	3312	8494	178512
d__Bacteria	k__unclassified_d__Bacteria	p__Firmicutes	c__Clostridia	o__Clostridiales	f__Lachnospiraceae	g__unclassified_f__Lachnospiraceae	s__Lachnospiraceae_bacterium_NC2008	5716	15932	11332	3048	3370	3376	4182	10030	15884	13844	1888	2650	91252
d__Bacteria	k__unclassified_d__Bacteria	p__Firmicutes	c__Clostridia	o__Clostridiales	f__Lachnospiraceae	g__unclassified_f__Lachnospiraceae	s__Lachnospiraceae_bacterium_NC2004	6076	11256	12056	3762	5698	3756	5754	7526	11378	7424	2374	3102	80162
d__Bacteria	k__unclassified_d__Bacteria	p__Proteobacteria	c__Alphaproteobacteria	o__Rhizobiales	f__Phyllobacteriaceae	g__Mesorhizobium	s__unclassified_g__Mesorhizobium	542	2320	776	72	398	256	78	934	2892	314	120	298	9000
d__Bacteria	k__unclassified_d__Bacteria	p__Bacteroidetes	c__Flavobacteriia	o__Flavobacteriales	f__Flavobacteriaceae	g__Maribacter	s__Maribacter_antarcticus	12	242	34	6	12	16	76	6	44	8	14	4	474
d__Bacteria	k__unclassified_d__Bacteria	p__Firmicutes	c__Clostridia	o__Thermoanaerobacterales	f__Thermoanaerobacteraceae	g__Caldanaerobacter	s__Caldanaerobacter_subterraneus	1060	1226	1284	572	1434	542	2996	1120	1204	818	354	898	13508
d__unclassified	k__unclassified_d__unclassified	p__unclassified_d__unclassified	c__unclassified_d__unclassified	o__unclassified_d__unclassified	f__unclassified_d__unclassified	g__unclassified_d__unclassified	s__uncultured_organism	10664	6214	10568	5260	9810	8588	15846	16962	5028	6932	4274	5562	105708
d__Bacteria	k__unclassified_d__Bacteria	p__Firmicutes	c__Clostridia	o__Clostridiales	f__Ruminococcaceae	g__Faecalibacterium	s__Faecalibacterium_sp._CAG:74	6538	12258	14780	4224	6274	5718	7868	7854	12140	8502	2856	5928	94940
d__Bacteria	k__unclassified_d__Bacteria	p__Bacteroidetes	c__Bacteroidia	o__Bacteroidales	f__Bacteroidaceae	g__Bacteroides	s__Bacteroides_sp._UW	730	630	370	36	830	380	1302	4348	238	308	296	510	9978
d__Bacteria	k__unclassified_d__Bacteria	p__Proteobacteria	c__Gammaproteobacteria	o__Cellvibrionales	f__Cellvibrionaceae	g__Teredinibacter	s__Teredinibacter_sp._1162T.S.0a.05	0	2	18	36	6	8	14	2	0	0	4	8	98
d__Viruses	k__unclassified_d__Viruses	p__unclassified_d__Viruses	c__unclassified_d__Viruses	o__unclassified_d__Viruses	f__Microviridae	g__Pequenovirus	s__Eel_River_basin_pequenovirus	152	0	208	2	0	0	10	0	0	0	2	2	376
d__Bacteria	k__unclassified_d__Bacteria	p__Firmicutes	c__Bacilli	o__Bacillales	f__Bacillaceae	g__Bacillus	s__Bacillus_okuhidensis	50	42	36	20	30	98	132	58	30	58	18	24	596
d__Bacteria	k__unclassified_d__Bacteria	p__Chlamydiae	c__Chlamydiia	o__Chlamydiales	f__Criblamydiaceae	g__Criblamydia	s__Criblamydia_sequanensis	2	16	46	0	6	24	50	2	4	6	2	0	158
d__Bacteria	k__unclassified_d__Bacteria	p__Proteobacteria	c__Gammaproteobacteria	o__Thiotrichales	f__Thiotrichaceae	g__Thiothrix	s__Thiothrix_flexilis	0	2	0	0	0	0	0	4	0	0	0	18	24
d__Bacteria	k__unclassified_d__Bacteria	p__Proteobacteria	c__Alphaproteobacteria	o__Caulobacterales	f__Caulobacteraceae	g__Caulobacter	s__Caulobacter_sp._Root1472	2	8	42	4	16	2	6	10	12	6	4	0	112
d__Bacteria	k__unclassified_d__Bacteria	p__Proteobacteria	c__Alphaproteobacteria	o__Sphingomonadales	f__Sphingomonadaceae	g__Novosphingobium	s__Novosphingobium_sp._PP1Y	4	24	28	6	10	0	6	20	6	16	2	10	132
d__Bacteria	k__unclassified_d__Bacteria	p__Proteobacteria	c__Gammaproteobacteria	o__Pasteurellales	f__Pasteurellaceae	g__Gallibacterium	s__Gallibacterium_anatis	1052	896	1076	712	1080	802	628	1092	768	496	454	340	9396
d__Bacteria	k__unclassified_d__Bacteria	p__Proteobacteria	c__Betaproteobacteria	o__Burkholderiales	f__Comamonadaceae	g__Brachymonas	s__Brachymonas_chironomi	0	0	0	12	40	6	6	0	0	2	14	12	92
d__Bacteria	k__unclassified_d__Bacteria	p__Proteobacteria	c__Gammaproteobacteria	o__Chromatiales	f__Chromatiaceae	g__Thiohalocapsa	s__Thiohalocapsa_sp._ML1	28	56	94	44	34	36	68	58	38	14	24	16	510
d__Bacteria	k__unclassified_d__Bacteria	p__Firmicutes	c__Bacilli	o__Lactobacillales	f__Enterococcaceae	g__Enterococcus	s__Enterococcus_sp._TR	112	118	230	154	220	188	390	116	140	122	82	204	2076
d__Bacteria	k__unclassified_d__Bacteria	p__Bacteroidetes	c__Bacteroidia	o__Bacteroidales	f__Porphyromonadaceae	g__Dysgonomonas	s__Dysgonomonas_gadei	5610	1796	3142	3136	8404	7582	8170	2994	630	2168	6348	4684	54664
d__Bacteria	k__unclassified_d__Bacteria	p__Spirochaetes	c__Spirochaetia	o__unclassified_c__Spirochaetia	f__Leptospiraceae	g__Leptospira	s__Leptospira_santarosai	84	102	352	28	154	54	78	34	266	274	26	110	1562
d__Archaea	k__unclassified_d__Archaea	p__Thaumarchaeota	c__unclassified_p__Thaumarchaeota	o__unclassified_p__Thaumarchaeota	f__unclassified_p__Thaumarchaeota	g__unclassified_p__Thaumarchaeota	s__Marine_Group_I_thaumarchaeote_SCGC_AAA799-B03	74	556	74	8	28	28	4	84	308	38	22	8	1232
d__Bacteria	k__unclassified_d__Bacteria	p__Firmicutes	c__Clostridia	o__Clostridiales	f__Lachnospiraceae	g__Butyrivibrio	s__Butyrivibrio_crossotus_CAG:259	1730	3426	3846	1560	1292	1834	2196	2726	2584	4408	822	934	27358
d__Bacteria	k__unclassified_d__Bacteria	p__Candidatus_Uhrbacteria	c__unclassified_p__Candidatus_Uhrbacteria	o__unclassified_p__Candidatus_Uhrbacteria	f__unclassified_p__Candidatus_Uhrbacteria	g__unclassified_p__Candidatus_Uhrbacteria	s__Candidatus_Uhrbacteria_bacterium_GW2011_GWF2_44_350	12	0	8	24	18	0	8	2	0	0	4	6	82
d__Bacteria	k__unclassified_d__Bacteria	p__Proteobacteria	c__Alphaproteobacteria	o__Rhizobiales	f__Bradyrhizobiaceae	g__Bradyrhizobium	s__Bradyrhizobium_pachyrhizi	4	0	4	0	0	2	0	0	2	4	0	0	16
d__Bacteria	k__unclassified_d__Bacteria	p__Bacteroidetes	c__Flavobacteriia	o__Flavobacteriales	f__Flavobacteriaceae	g__Flavobacterium	s__Flavobacterium_soli	580	1004	802	180	222	314	362	414	1260	468	112	174	5892
d__Bacteria	k__unclassified_d__Bacteria	p__Firmicutes	c__Bacilli	o__Bacillales	f__Alicyclobacillaceae	g__Alicyclobacillus	s__Alicyclobacillus_acidocaldarius	146	404	314	78	166	84	112	156	268	196	36	72	2032
d__Bacteria	k__unclassified_d__Bacteria	p__Firmicutes	c__Tissierellia	o__Tissierellales	f__Peptoniphilaceae	g__Helcococcus	s__Helcococcus_kunzii	464	700	662	216	386	136	364	534	590	834	104	218	5208
d__Bacteria	k__unclassified_d__Bacteria	p__Firmicutes	c__Clostridia	o__Clostridiales	f__Lachnospiraceae	g__Coprococcus	s__Coprococcus_comes	22224	45732	40572	10224	16238	12480	18486	27492	53316	28944	6594	12042	294344
d__Bacteria	k__unclassified_d__Bacteria	p__Actinobacteria	c__Actinobacteria	o__Pseudonocardiales	f__Pseudonocardiaceae	g__Saccharothrix	s__Saccharothrix_sp._ST-888	10	20	18	0	8	0	2	24	4	10	0	4	100
d__Bacteria	k__unclassified_d__Bacteria	p__Proteobacteria	c__Gammaproteobacteria	o__Alteromonadales	f__Alteromonadaceae	g__Alishewanella	s__Alishewanella_sp._WH16-1	0	20	20	0	14	2	16	12	12	4	0	8	108
d__Bacteria	k__unclassified_d__Bacteria	p__unclassified_d__Bacteria	c__unclassified_d__Bacteria	o__unclassified_d__Bacteria	f__unclassified_d__Bacteria	g__unclassified_d__Bacteria	s__uncultured_bacterium_Contig1450	846	1860	1202	502	774	486	1258	1262	1116	1182	286	566	11340
d__Bacteria	k__unclassified_d__Bacteria	p__Proteobacteria	c__Alphaproteobacteria	o__Rhodospirillales	f__Rhodospirillaceae	g__Oceanibaculum	s__Oceanibaculum_indicum	2	2	2	0	4	0	0	0	2	2	0	0	14
d__Eukaryota	k__Metazoa	p__Chordata	c__Mammalia	o__Primates	f__Hylobatidae	g__Nomascus	s__Nomascus_leucogenys	0	2	4	6	2	2	2	4	2	2	2	0	28
d__Bacteria	k__unclassified_d__Bacteria	p__Actinobacteria	c__Actinobacteria	o__Streptomycetales	f__Streptomycetaceae	g__Streptomyces	s__Streptomyces_sp._NRRL_S-515	4	2	4	4	2	2	2	10	0	0	2	10	42
d__Bacteria	k__unclassified_d__Bacteria	p__Actinobacteria	c__Actinobacteria	o__Corynebacteriales	f__Mycobacteriaceae	g__Mycobacterium	s__Mycobacterium_canettii	62	42	66	24	56	12	24	24	30	54	10	10	414
d__Bacteria	k__unclassified_d__Bacteria	p__Firmicutes	c__Clostridia	o__Clostridiales	f__Clostridiaceae	g__Clostridium	s__Clostridium_sp._7_3_54FAA	48388	118988	93410	26962	33134	27454	54404	83062	107446	97990	17486	26236	734960
d__Bacteria	k__unclassified_d__Bacteria	p__Firmicutes	c__Bacilli	o__Bacillales	f__Thermoactinomycetaceae	g__Thermoactinomyces	s__Thermoactinomyces_daqus	912	2680	1210	162	970	620	1090	1376	3208	412	166	648	13454
d__Bacteria	k__unclassified_d__Bacteria	p__Firmicutes	c__Bacilli	o__Bacillales	f__Bacillaceae	g__Bacillus	s__Bacillus_sp._FJAT-18043	362	1472	542	352	670	462	178	622	1990	716	242	378	7986
d__Bacteria	k__unclassified_d__Bacteria	p__Proteobacteria	c__Gammaproteobacteria	o__Pseudomonadales	f__Moraxellaceae	g__Acinetobacter	s__Acinetobacter_sp._ANC_3929	6	2	18	4	0	2	0	12	16	22	0	2	84
d__Bacteria	k__unclassified_d__Bacteria	p__Firmicutes	c__Clostridia	o__Clostridiales	f__Clostridiaceae	g__Clostridium	s__Clostridium_sp._GD3	60004	105864	185674	37386	80074	37162	96452	64026	95578	58562	22070	67752	910604
d__Bacteria	k__unclassified_d__Bacteria	p__Bacteroidetes	c__Flavobacteriia	o__Flavobacteriales	f__Flavobacteriaceae	g__Tamlana	s__Tamlana_nanhaiensis	3594	3246	4174	7322	6316	4964	14706	1408	530	1664	8134	12204	68262
d__Bacteria	k__unclassified_d__Bacteria	p__Firmicutes	c__Clostridia	o__Clostridiales	f__Clostridiaceae	g__Clostridium	s__Clostridium_sp._1_1_41A1FAA	978	3108	1490	576	1256	862	1578	1828	3808	1012	402	920	17818
d__Bacteria	k__unclassified_d__Bacteria	p__Actinobacteria	c__Thermoleophilia	o__Solirubrobacterales	f__Patulibacteraceae	g__Patulibacter	s__Patulibacter_minatonensis	0	12	0	18	54	0	0	0	0	12	0	0	96
d__Bacteria	k__unclassified_d__Bacteria	p__Firmicutes	c__Clostridia	o__Thermoanaerobacterales	f__Thermoanaerobacteraceae	g__Moorella	s__Moorella_thermoacetica	1364	2022	2594	748	1508	760	2404	1802	1666	766	252	1370	17256
d__Bacteria	k__unclassified_d__Bacteria	p__Proteobacteria	c__Betaproteobacteria	o__Nitrosomonadales	f__Nitrosomonadaceae	g__Nitrosomonas	s__Nitrosomonas_eutropha	2	2	2	8	6	6	24	4	0	2	8	6	70
d__Bacteria	k__unclassified_d__Bacteria	p__Chlorobi	c__Chlorobia	o__Chlorobiales	f__Chlorobiaceae	g__Pelodictyon	s__Pelodictyon_luteolum	24	188	216	6	76	30	52	86	60	118	16	60	932
d__Bacteria	k__unclassified_d__Bacteria	p__Firmicutes	c__Bacilli	o__Lactobacillales	f__Streptococcaceae	g__Streptococcus	s__Streptococcus_thermophilus	460	620	710	304	150	100	370	250	488	186	40	98	3776
d__Bacteria	k__unclassified_d__Bacteria	p__Firmicutes	c__Bacilli	o__Lactobacillales	f__Streptococcaceae	g__Streptococcus	s__Streptococcus_sp._oral_taxon_431	24	84	66	10	60	8	20	46	160	14	6	14	512
d__Eukaryota	k__unclassified_d__Eukaryota	p__Apicomplexa	c__Aconoidasida	o__Haemosporida	f__Plasmodiidae	g__Plasmodium	s__Plasmodium_knowlesi	12	0	12	0	0	0	0	20	10	0	0	0	54
d__Bacteria	k__unclassified_d__Bacteria	p__Firmicutes	c__Bacilli	o__Bacillales	f__Paenibacillaceae	g__Paenibacillus	s__Paenibacillus_sp._FSL_H7-689	56	244	156	12	38	38	104	102	122	82	34	46	1034
d__Bacteria	k__unclassified_d__Bacteria	p__Firmicutes	c__Bacilli	o__Lactobacillales	f__Streptococcaceae	g__Streptococcus	s__Streptococcus_sp._DD10	268	368	204	46	154	62	122	168	146	254	66	82	1940
d__Bacteria	k__unclassified_d__Bacteria	p__Acidobacteria	c__Blastocatellia	o__unclassified_c__Blastocatellia	f__unclassified_c__Blastocatellia	g__Chloracidobacterium	s__Chloracidobacterium_thermophilum	14	54	40	6	86	18	14	30	38	56	30	34	420
d__Bacteria	k__unclassified_d__Bacteria	p__Proteobacteria	c__Gammaproteobacteria	o__Pseudomonadales	f__Pseudomonadaceae	g__Pseudomonas	s__Pseudomonas_abietaniphila	0	2	0	0	0	0	0	4	0	6	2	0	14
d__Bacteria	k__unclassified_d__Bacteria	p__Bacteroidetes	c__Flavobacteriia	o__Flavobacteriales	f__Flavobacteriaceae	g__Gelidibacter	s__Gelidibacter_mesophilus	156	118	190	4634	4778	4992	344	132	112	3254	3964	1516	24190
d__Bacteria	k__unclassified_d__Bacteria	p__unclassified_d__Bacteria	c__unclassified_d__Bacteria	o__unclassified_d__Bacteria	f__unclassified_d__Bacteria	g__unclassified_d__Bacteria	s__candidate_division_TM6_bacterium_GW2011_GWF2_32_72	38	82	84	96	28	14	10	24	44	64	10	8	502
d__Bacteria	k__unclassified_d__Bacteria	p__Chloroflexi	c__Thermomicrobia	o__Thermomicrobiales	f__Thermomicrobiaceae	g__Thermomicrobium	s__Thermomicrobium_roseum	230	488	294	62	164	98	184	264	276	262	42	116	2480
d__Bacteria	k__unclassified_d__Bacteria	p__Proteobacteria	c__Epsilonproteobacteria	o__Campylobacterales	f__Campylobacteraceae	g__Arcobacter	s__Arcobacter_sp._AF1440	6	2	0	4	2	0	2	4	0	0	2	0	22
d__Bacteria	k__unclassified_d__Bacteria	p__Proteobacteria	c__Deltaproteobacteria	o__Desulfovibrionales	f__Desulfohalobiaceae	g__Desulfohalobium	s__Desulfohalobium_retbaense	0	0	46	0	2	0	0	0	4	0	0	0	52
d__Bacteria	k__unclassified_d__Bacteria	p__Firmicutes	c__Clostridia	o__Clostridiales	f__Ruminococcaceae	g__Ruminococcus	s__Ruminococcus_sp._CAG:9	2958	4990	4834	2376	2294	1582	2802	3898	5416	7488	1052	2082	41772
d__Bacteria	k__unclassified_d__Bacteria	p__Firmicutes	c__Clostridia	o__Clostridiales	f__unclassified_o__Clostridiales	g__Proteocatella	s__Proteocatella_sphenisci	1124	2948	3042	1036	3446	1558	5682	1800	2254	1070	548	1580	26088
d__Bacteria	k__unclassified_d__Bacteria	p__Actinobacteria	c__Actinobacteria	o__Streptomycetales	f__Streptomycetaceae	g__Streptomyces	s__Streptomyces_achromogenes	6	0	26	4	36	30	20	0	2	4	0	8	136
d__Bacteria	k__unclassified_d__Bacteria	p__Actinobacteria	c__Actinobacteria	o__Streptosporangiales	f__Nocardiopsaceae	g__Nocardiopsis	s__Nocardiopsis_dassonvillei	22	2	74	2	14	14	6	0	8	0	2	6	150
d__Bacteria	k__unclassified_d__Bacteria	p__Firmicutes	c__unclassified_p__Firmicutes	o__unclassified_p__Firmicutes	f__unclassified_p__Firmicutes	g__unclassified_p__Firmicutes	s__Firmicutes_bacterium_CAG:345	206	422	276	694	104	1102	50	252	534	128	366	776	4910
d__Bacteria	k__unclassified_d__Bacteria	p__Firmicutes	c__unclassified_p__Firmicutes	o__unclassified_p__Firmicutes	f__unclassified_p__Firmicutes	g__unclassified_p__Firmicutes	s__Firmicutes_bacterium_CAG:341	776	1002	1198	472	564	390	772	622	1016	298	214	378	7702
d__Bacteria	k__unclassified_d__Bacteria	p__Actinobacteria	c__Actinobacteria	o__Streptomycetales	f__Streptomycetaceae	g__Streptomyces	s__Streptomyces_sp._PRh5	2	0	0	0	4	0	0	0	0	0	12	4	22
d__Bacteria	k__unclassified_d__Bacteria	p__Firmicutes	c__Bacilli	o__Bacillales	f__Paenibacillaceae	g__Paenibacillus	s__Paenibacillus_sp._E194	140	122	342	190	268	64	236	72	110	72	18	132	1766
d__Bacteria	k__unclassified_d__Bacteria	p__Firmicutes	c__Bacilli	o__Lactobacillales	f__Carnobacteriaceae	g__Granulicatella	s__Granulicatella_elegans	22	38	32	34	18	36	20	0	62	16	8	2	288
d__Bacteria	k__unclassified_d__Bacteria	p__Bacteroidetes	c__Bacteroidia	o__Bacteroidales	f__Bacteroidaceae	g__Bacteroides	s__Bacteroides_eggerthii	33164	19566	31532	28998	42172	40442	73804	37006	10870	19190	37412	35052	409208
d__Bacteria	k__unclassified_d__Bacteria	p__unclassified_d__Bacteria	c__unclassified_d__Bacteria	o__unclassified_d__Bacteria	f__unclassified_d__Bacteria	g__unclassified_d__Bacteria	s__uncultured_bacterium_3b03	0	0	0	138	0	0	0	0	0	0	90	0	228
d__Bacteria	k__unclassified_d__Bacteria	p__Proteobacteria	c__Gammaproteobacteria	o__Pseudomonadales	f__Pseudomonadaceae	g__Pseudomonas	s__Pseudomonas_sp._URHB0015	2	0	0	4	2	0	6	0	0	0	2	2	18
d__Eukaryota	k__Metazoa	p__Chordata	c__Aves	o__Opisthocomiformes	f__Opisthocomidae	g__Opisthocomus	s__Opisthocomus_hoazin	30	160	74	2	10	8	20	52	60	60	12	12	500
d__Bacteria	k__unclassified_d__Bacteria	p__Chloroflexi	c__Anaerolineae	o__Anaerolineales	f__Anaerolineaceae	g__unclassified_f__Anaerolineaceae	s__Anaerolinaceae_bacterium_46_22	4	10	28	6	22	2	4	0	14	0	2	0	92
d__Bacteria	k__unclassified_d__Bacteria	p__Firmicutes	c__Bacilli	o__Lactobacillales	f__Lactobacillaceae	g__Lactobacillus	s__Lactobacillus_jensenii	26	126	78	1266	112	46	54	78	110	74	18	72	2060
d__Viruses	k__unclassified_d__Viruses	p__unclassified_d__Viruses	c__unclassified_d__Viruses	o__Caudovirales	f__Siphoviridae	g__unclassified_f__Siphoviridae	s__Bacillus_phage_vB_BanS-Tsamsa	0	18	14	12	4	2	2	4	4	0	6	2	68
d__Bacteria	k__unclassified_d__Bacteria	p__Bacteroidetes	c__Bacteroidia	o__Bacteroidales	f__Prevotellaceae	g__Prevotella	s__Prevotella_sp._CAG:520	8142	6052	9248	12870	12492	8222	18212	6350	1894	3330	12560	18610	117982
d__Bacteria	k__unclassified_d__Bacteria	p__Proteobacteria	c__Gammaproteobacteria	o__Pseudomonadales	f__Pseudomonadaceae	g__Pseudomonas	s__Pseudomonas_veronii	2	8	10	10	8	2	10	8	2	4	2	6	72
d__Bacteria	k__unclassified_d__Bacteria	p__Proteobacteria	c__Gammaproteobacteria	o__Cardiobacteriales	f__Cardiobacteriaceae	g__Dichelobacter	s__Dichelobacter_nodosus	2	10	6	4	0	0	894	0	12	0	0	0	928
d__Viruses	k__unclassified_d__Viruses	p__unclassified_d__Viruses	c__unclassified_d__Viruses	o__Caudovirales	f__Podoviridae	g__unclassified_f__Podoviridae	s__Streptococcus_phage_phi30c	6	24	6	2	2	0	26	2	6	4	0	8	86
d__Bacteria	k__unclassified_d__Bacteria	p__Proteobacteria	c__Gammaproteobacteria	o__Alteromonadales	f__Colwelliaceae	g__Colwellia	s__Colwellia_sp._MT2012	0	0	4	0	0	0	0	0	0	2	0	0	6
d__Bacteria	k__unclassified_d__Bacteria	p__Proteobacteria	c__Gammaproteobacteria	o__Enterobacteriales	f__Enterobacteriaceae	g__Brenneria	s__Brenneria_goodwinii	196	254	92	8	10	150	100	228	282	12	18	32	1382
d__Bacteria	k__unclassified_d__Bacteria	p__Bacteroidetes	c__Bacteroidia	o__Bacteroidales	f__Bacteroidaceae	g__Bacteroides	s__Bacteroides_sp._14(A)	7854	5870	7784	14076	15102	12620	16306	14872	2384	6776	13714	11744	129102
d__Bacteria	k__unclassified_d__Bacteria	p__Proteobacteria	c__Gammaproteobacteria	o__Alteromonadales	f__Shewanellaceae	g__Shewanella	s__Shewanella_halifaxensis	4	36	8	2	4	0	4	4	30	10	0	2	104
d__Bacteria	k__unclassified_d__Bacteria	p__Proteobacteria	c__Alphaproteobacteria	o__Rhizobiales	f__Hyphomicrobiaceae	g__Devosia	s__Devosia_sp._Root685	44	30	18	20	12	38	0	114	52	36	34	18	416
d__Bacteria	k__unclassified_d__Bacteria	p__Bacteroidetes	c__Flavobacteriia	o__Flavobacteriales	f__Flavobacteriaceae	g__Flavobacterium	s__Flavobacterium_sp._EM1308	56	20	54	38	28	12	6	6	8	6	0	4	238
d__Bacteria	k__unclassified_d__Bacteria	p__Firmicutes	c__Bacilli	o__Bacillales	f__Paenibacillaceae	g__Paenibacillus	s__Paenibacillus_sp._Aloe-11	678	1632	1214	366	544	398	486	652	1688	662	178	386	8884
d__Bacteria	k__unclassified_d__Bacteria	p__Bacteroidetes	c__Flavobacteriia	o__Flavobacteriales	f__Flavobacteriaceae	g__Chryseobacterium	s__Chryseobacterium_sp._P1-3	8	30	96	632	0	0	952	0	0	0	438	164	2320
d__Bacteria	k__unclassified_d__Bacteria	p__Bacteroidetes	c__Flavobacteriia	o__Flavobacteriales	f__Flavobacteriaceae	g__Flavobacterium	s__Flavobacterium_sp._ABG	0	0	2	0	2	0	0	0	0	2	0	0	6
d__Bacteria	k__unclassified_d__Bacteria	p__Firmicutes	c__Bacilli	o__Lactobacillales	f__Leuconostocaceae	g__Fructobacillus	s__Fructobacillus_ficulneus	6	0	0	6	26	12	12	8	4	6	84	8	172
d__Eukaryota	k__Metazoa	p__Chordata	c__Mammalia	o__Rodentia	f__Muridae	g__Mus	s__Mus_musculus	46	612	592	572	660	622	638	508	570	550	504	476	6350
d__Bacteria	k__unclassified_d__Bacteria	p__unclassified_d__Bacteria	c__unclassified_d__Bacteria	o__Haloplasmatales	f__Haloplasmataceae	g__Haloplasma	s__Haloplasma_contractile	564	1132	1106	604	1012	810	1326	636	902	452	244	796	9584
d__Eukaryota	k__unclassified_d__Eukaryota	p__unclassified_d__Eukaryota	c__unclassified_d__Eukaryota	o__unclassified_d__Eukaryota	f__unclassified_d__Eukaryota	g__Blastocystis	s__Blastocystis_sp._subtype_1	0	0	2	158	12	294	0	42	0	0	100	246	854
d__Bacteria	k__unclassified_d__Bacteria	p__Bacteroidetes	c__Flavobacteriia	o__Flavobacteriales	f__Flavobacteriaceae	g__Mangrovimonas	s__Mangrovimonas_sp._ST2L15	202	98	202	40	62	22	2	32	24	48	2	4	738
d__Bacteria	k__unclassified_d__Bacteria	p__Bacteroidetes	c__Flavobacteriia	o__Flavobacteriales	f__Flavobacteriaceae	g__Lacinutrix	s__Lacinutrix_jangbogonensis	12	10	12	50	124	48	68	2	4	12	94	4	440
d__Eukaryota	k__Metazoa	p__Chordata	c__Actinopteri	o__Clupeiformes	f__Clupeidae	g__Clupea	s__Clupea_harengus	16	0	0	0	0	0	0	0	0	0	0	0	16
d__Bacteria	k__unclassified_d__Bacteria	p__Firmicutes	c__Bacilli	o__Lactobacillales	f__Lactobacillaceae	g__Lactobacillus	s__Lactobacillus_cacaonum	0	0	0	0	0	0	0	0	0	2	0	0	2
d__Bacteria	k__unclassified_d__Bacteria	p__Bacteroidetes	c__Flavobacteriia	o__Flavobacteriales	f__Flavobacteriaceae	g__Chryseobacterium	s__Chryseobacterium_sp._YR005	144	114	88	44	6	28	54	66	30	34	24	0	632
d__Eukaryota	k__Metazoa	p__Nematoda	c__Enoplea	o__Trichocephalida	f__Trichuridae	g__Trichuris	s__Trichuris_trichiura	280	574	524	250	450	270	480	530	664	402	110	314	4848
d__Bacteria	k__unclassified_d__Bacteria	p__Firmicutes	c__Clostridia	o__Clostridiales	f__Ruminococcaceae	g__unclassified_f__Ruminococcaceae	s__Ruminococcaceae_bacterium_AE2021	3350	8958	7530	2606	3240	2780	3548	4528	9146	6338	1420	2418	55862
d__Bacteria	k__unclassified_d__Bacteria	p__Firmicutes	c__Bacilli	o__Lactobacillales	f__Lactobacillaceae	g__Lactobacillus	s__Lactobacillus_panis	278	294	206	48	248	72	106	206	168	238	60	134	2058
d__Bacteria	k__unclassified_d__Bacteria	p__Proteobacteria	c__Betaproteobacteria	o__Methylophilales	f__Methylophilaceae	g__Methylotenera	s__Methylotenera_sp._G11	72	56	98	6	4	8	16	6	18	20	2	6	312
d__Bacteria	k__unclassified_d__Bacteria	p__Firmicutes	c__Bacilli	o__Bacillales	f__unclassified_o__Bacillales	g__Exiguobacterium	s__Exiguobacterium_acetylicum	2	16	2	0	2	0	0	2	6	2	0	0	32
d__Bacteria	k__unclassified_d__Bacteria	p__Spirochaetes	c__Spirochaetia	o__Spirochaetales	f__Spirochaetaceae	g__Treponema	s__Treponema_putidum	378	632	1122	214	370	226	366	412	414	496	122	232	4984
d__Bacteria	k__unclassified_d__Bacteria	p__Cyanobacteria	c__unclassified_p__Cyanobacteria	o__Oscillatoriales	f__unclassified_o__Oscillatoriales	g__unclassified_o__Oscillatoriales	s__Oscillatoriales_cyanobacterium_JSC-12	180	334	204	84	242	100	178	148	254	62	46	100	1932
d__Bacteria	k__unclassified_d__Bacteria	p__Bacteroidetes	c__Flavobacteriia	o__Flavobacteriales	f__Cryomorphaceae	g__unclassified_f__Cryomorphaceae	s__Cryomorphaceae_bacterium_BACL11_MAG-121015-bin20	2	6	16	14	16	8	24	4	0	6	16	6	118
d__Bacteria	k__unclassified_d__Bacteria	p__Chloroflexi	c__Anaerolineae	o__unclassified_c__Anaerolineae	f__unclassified_c__Anaerolineae	g__unclassified_c__Anaerolineae	s__Anaerolineae_bacterium_SM23_84	80	138	246	200	138	60	180	122	136	150	96	158	1704
d__Bacteria	k__unclassified_d__Bacteria	p__Firmicutes	c__Bacilli	o__Bacillales	f__Paenibacillaceae	g__Cohnella	s__Cohnella_panacarvi	1976	6958	4212	1180	1304	1420	1262	4042	8118	3982	686	1152	36292
d__Eukaryota	k__Fungi	p__Microsporidia	c__unclassified_p__Microsporidia	o__unclassified_p__Microsporidia	f__unclassified_p__Microsporidia	g__Antonospora	s__Antonospora_locustae	10	4	46	4	94	10	6	4	16	52	22	22	290
d__Bacteria	k__unclassified_d__Bacteria	p__Acidobacteria	c__unclassified_p__Acidobacteria	o__unclassified_p__Acidobacteria	f__unclassified_p__Acidobacteria	g__Thermoanaerobaculum	s__Thermoanaerobaculum_aquaticum	62	74	78	36	56	22	56	84	32	20	8	50	578
d__Eukaryota	k__Viridiplantae	p__Streptophyta	c__unclassified_p__Streptophyta	o__Lamiales	f__Phrymaceae	g__Erythranthe	s__Erythranthe_guttata	158	10	2	14	6	2	10	6	6	4	10	8	236
d__Bacteria	k__unclassified_d__Bacteria	p__Proteobacteria	c__Gammaproteobacteria	o__Alteromonadales	f__Idiomarinaceae	g__Idiomarina	s__Idiomarina_salinarum	2	8	4	2	6	2	2	10	14	10	14	6	80
d__Bacteria	k__unclassified_d__Bacteria	p__Proteobacteria	c__Gammaproteobacteria	o__Cellvibrionales	f__Cellvibrionaceae	g__Teredinibacter	s__Teredinibacter_turnerae	0	0	0	26	2	0	6	0	0	0	0	0	34
d__Bacteria	k__unclassified_d__Bacteria	p__Proteobacteria	c__Gammaproteobacteria	o__Pseudomonadales	f__Moraxellaceae	g__Acinetobacter	s__Acinetobacter_tandoii	2	0	4	4	2	0	2	0	4	0	0	0	18
d__Bacteria	k__unclassified_d__Bacteria	p__Actinobacteria	c__Actinobacteria	o__Corynebacteriales	f__Mycobacteriaceae	g__Mycobacterium	s__Mycobacterium_sinense	178	210	280	14	104	44	18	110	324	80	30	44	1436
d__Bacteria	k__unclassified_d__Bacteria	p__Proteobacteria	c__Gammaproteobacteria	o__Enterobacteriales	f__Enterobacteriaceae	g__unclassified_f__Enterobacteriaceae	s__Type-D_symbiont_of_Plautia_stali	14	16	44	0	0	0	4	42	12	0	0	0	132
d__Bacteria	k__unclassified_d__Bacteria	p__Actinobacteria	c__Actinobacteria	o__Streptomycetales	f__Streptomycetaceae	g__Streptomyces	s__Streptomyces_sp._NRRL_F-5053	0	0	2	0	0	2	0	0	0	0	0	0	4
d__Archaea	k__unclassified_d__Archaea	p__Euryarchaeota	c__unclassified_p__Euryarchaeota	o__unclassified_p__Euryarchaeota	f__unclassified_p__Euryarchaeota	g__unclassified_p__Euryarchaeota	s__candidate_divison_MSBL1_archaeon_SCGC-AAA259I14	12	48	18	6	10	6	8	16	20	20	2	0	166
d__Bacteria	k__unclassified_d__Bacteria	p__Firmicutes	c__Bacilli	o__Lactobacillales	f__Lactobacillaceae	g__Lactobacillus	s__Lactobacillus_sp._ASF360	102	168	140	20	54	32	12	284	174	174	184	26	1370
d__Bacteria	k__unclassified_d__Bacteria	p__Actinobacteria	c__Actinobacteria	o__Micrococcales	f__Microbacteriaceae	g__Agromyces	s__Agromyces_sp._Root1464	0	0	0	0	0	12	2	0	0	0	2	0	16
d__Bacteria	k__unclassified_d__Bacteria	p__Cyanobacteria	c__unclassified_p__Cyanobacteria	o__Stigonematales	f__unclassified_o__Stigonematales	g__Mastigocoleus	s__Mastigocoleus_testarum	848	2986	966	132	458	360	70	1570	3992	382	148	472	12384
d__Bacteria	k__unclassified_d__Bacteria	p__Actinobacteria	c__Actinobacteria	o__Bifidobacteriales	f__Bifidobacteriaceae	g__Bifidobacterium	s__Bifidobacterium_adolescentis	600	902	674	378	320	180	760	516	630	544	82	296	5882
d__Archaea	k__unclassified_d__Archaea	p__Euryarchaeota	c__Halobacteria	o__Halobacteriales	f__Halobacteriaceae	g__Halobacterium	s__Halobacterium_sp._CBA1132	18	16	2	0	4	2	0	14	12	6	0	0	74
d__Bacteria	k__unclassified_d__Bacteria	p__Actinobacteria	c__Actinobacteria	o__Micrococcales	f__Jonesiaceae	g__Jonesia	s__Jonesia_denitrificans	60	80	44	44	64	14	156	72	10	24	12	34	614
d__Bacteria	k__unclassified_d__Bacteria	p__Actinobacteria	c__Actinobacteria	o__Bifidobacteriales	f__Bifidobacteriaceae	g__Bifidobacterium	s__Bifidobacterium_coryneforme	12	16	36	158	20	18	26	12	4	14	6	16	338
d__Bacteria	k__unclassified_d__Bacteria	p__Proteobacteria	c__Gammaproteobacteria	o__Pseudomonadales	f__Pseudomonadaceae	g__Pseudomonas	s__Pseudomonas_sp._TAA207	8	58	32	24	184	48	0	6	68	20	50	126	624
d__Bacteria	k__unclassified_d__Bacteria	p__Actinobacteria	c__Actinobacteria	o__Micrococcales	f__Demequinaceae	g__Lysinimicrobium	s__Lysinimicrobium_rhizosphaerae	18	128	24	0	2	4	6	30	14	0	0	0	226
d__Bacteria	k__unclassified_d__Bacteria	p__Firmicutes	c__Bacilli	o__Bacillales	f__Bacillaceae	g__Bacillus	s__Bacillus_vallismortis	74	232	144	12	46	34	24	58	218	160	0	8	1010
d__Eukaryota	k__Viridiplantae	p__Streptophyta	c__unclassified_p__Streptophyta	o__Apiales	f__Apiaceae	g__Daucus	s__Daucus_carota	10	62	62	32	28	26	54	44	60	114	12	12	516
d__Bacteria	k__unclassified_d__Bacteria	p__Tenericutes	c__Mollicutes	o__Mycoplasmatales	f__Mycoplasmataceae	g__Mycoplasma	s__Mycoplasma_gallinarum	6	2	0	16	14	12	12	0	0	2	4	4	72
d__Bacteria	k__unclassified_d__Bacteria	p__Proteobacteria	c__Gammaproteobacteria	o__Vibrionales	f__Vibrionaceae	g__Photobacterium	s__Photobacterium_angustum	6	6	0	0	0	0	0	2	6	4	0	4	28
d__Bacteria	k__unclassified_d__Bacteria	p__Proteobacteria	c__Alphaproteobacteria	o__Rhodobacterales	f__Rhodobacteraceae	g__Labrenzia	s__Labrenzia_sp._DG1229	8	4	24	4	0	16	4	2	8	12	4	0	86
d__Bacteria	k__unclassified_d__Bacteria	p__Proteobacteria	c__Gammaproteobacteria	o__Enterobacteriales	f__Enterobacteriaceae	g__Citrobacter	s__Citrobacter_rodentium	28	138	56	10	32	16	30	62	176	60	14	48	670
d__Bacteria	k__unclassified_d__Bacteria	p__Firmicutes	c__Clostridia	o__Clostridiales	f__Lachnospiraceae	g__Dorea	s__Dorea_longicatena	46028	82934	73086	21616	29762	22864	39940	54362	90734	52628	12186	22440	548580
d__Bacteria	k__unclassified_d__Bacteria	p__Bacteroidetes	c__Cytophagia	o__Cytophagales	f__Cytophagaceae	g__Flexibacter	s__Flexibacter_roseolus	12	26	40	10	26	30	20	58	96	32	8	8	366
d__Bacteria	k__unclassified_d__Bacteria	p__Proteobacteria	c__Deltaproteobacteria	o__Syntrophobacterales	f__Syntrophaceae	g__Smithella	s__Smithella_sp._SCADC	68	162	306	46	104	46	152	80	240	152	52	76	1484
d__Bacteria	k__unclassified_d__Bacteria	p__Thermotogae	c__Thermotogae	o__Thermotogales	f__Thermotogaceae	g__Thermotoga	s__Thermotoga_profunda	84	152	332	276	340	276	88	126	122	434	78	250	2558
d__Bacteria	k__unclassified_d__Bacteria	p__Proteobacteria	c__Alphaproteobacteria	o__Rhizobiales	f__Phyllobacteriaceae	g__Mesorhizobium	s__Mesorhizobium_metallidurans	0	6	2	6	26	4	4	2	6	2	6	0	64
d__Bacteria	k__unclassified_d__Bacteria	p__Proteobacteria	c__Gammaproteobacteria	o__Legionellales	f__Legionellaceae	g__Tatlockia	s__Legionella_maceachernii	118	116	120	82	40	52	16	312	218	148	32	22	1276
d__Bacteria	k__unclassified_d__Bacteria	p__Proteobacteria	c__Alphaproteobacteria	o__Rhizobiales	f__Rhizobiaceae	g__Agrobacterium	s__Agrobacterium_rhizogenes	4	0	10	0	2	4	0	0	2	0	0	0	22
d__Eukaryota	k__Fungi	p__Ascomycota	c__Eurotiomycetes	o__Eurotiales	f__Aspergillaceae	g__Penicillium	s__Penicillium_digitatum	2	6	0	0	0	0	18	0	0	0	0	0	26
d__Bacteria	k__unclassified_d__Bacteria	p__Bacteroidetes	c__Bacteroidia	o__Bacteroidales	f__Prevotellaceae	g__Prevotella	s__Prevotella_stercorea_CAG:629	5706	3760	5976	10468	17640	9262	9508	5700	1686	4898	9052	9508	93164
d__Bacteria	k__unclassified_d__Bacteria	p__Proteobacteria	c__Gammaproteobacteria	o__Pseudomonadales	f__Pseudomonadaceae	g__Pseudomonas	s__Pseudomonas_sp._5	8	2	2	66	48	16	24	0	0	2	18	40	226
d__Bacteria	k__unclassified_d__Bacteria	p__Proteobacteria	c__Deltaproteobacteria	o__Myxococcales	f__Myxococcaceae	g__Myxococcus	s__Myxococcus_hansupus	70	142	66	30	44	30	124	60	110	176	44	16	912
d__Bacteria	k__unclassified_d__Bacteria	p__Firmicutes	c__Clostridia	o__Clostridiales	f__Lachnospiraceae	g__Dorea	s__Dorea_sp._5-2	372696	689706	647212	172132	219792	213554	279188	477820	959046	544090	103372	167604	4846212
d__Bacteria	k__unclassified_d__Bacteria	p__Actinobacteria	c__Coriobacteriia	o__Eggerthellales	f__Eggerthellaceae	g__Enterorhabdus	s__Enterorhabdus_caecimuris	29198	16078	17542	26126	29464	26926	58344	41522	7496	13250	11584	25658	303188
d__Bacteria	k__unclassified_d__Bacteria	p__Firmicutes	c__Clostridia	o__Clostridiales	f__Peptostreptococcaceae	g__Peptoclostridium	s__Peptoclostridium_difficile	34734	68570	61512	22148	32166	23010	49572	47538	66860	43112	11630	22496	483348
d__Bacteria	k__unclassified_d__Bacteria	p__Proteobacteria	c__Gammaproteobacteria	o__Pasteurellales	f__Pasteurellaceae	g__Haemophilus	s__Haemophilus_influenzae	8	14	94	6	28	12	4	2	10	0	0	4	182
d__Bacteria	k__unclassified_d__Bacteria	p__Proteobacteria	c__Deltaproteobacteria	o__Desulfovibrionales	f__Desulfovibrionaceae	g__Desulfovibrio	s__Desulfovibrio_salexigens	48	14	54	14	78	24	78	32	22	26	4	56	450
d__Bacteria	k__unclassified_d__Bacteria	p__Firmicutes	c__Bacilli	o__Bacillales	f__Planococcaceae	g__Bhargavaea	s__Bhargavaea_cecembensis	852	2224	1982	886	920	1044	1942	1408	2018	3058	524	626	17484
d__Bacteria	k__unclassified_d__Bacteria	p__Firmicutes	c__Bacilli	o__Lactobacillales	f__Leuconostocaceae	g__Weissella	s__Weissella_kandleri	6	2	0	2	2	2	0	0	0	2	2	0	18
d__Bacteria	k__unclassified_d__Bacteria	p__Verrucomicrobia	c__unclassified_p__Verrucomicrobia	o__unclassified_p__Verrucomicrobia	f__unclassified_p__Verrucomicrobia	g__unclassified_p__Verrucomicrobia	s__uncultured_verrucomicrobium_HF0130_25O04	4	0	0	0	0	0	0	0	0	0	0	0	4
d__Bacteria	k__unclassified_d__Bacteria	p__unclassified_d__Bacteria	c__unclassified_d__Bacteria	o__unclassified_d__Bacteria	f__unclassified_d__Bacteria	g__unclassified_d__Bacteria	s__bacterium_42_11	140	470	160	182	84	202	114	260	288	126	78	226	2330
d__Bacteria	k__unclassified_d__Bacteria	p__Chloroflexi	c__Anaerolineae	o__Anaerolineales	f__Anaerolineaceae	g__Longilinea	s__Longilinea_arvoryzae	1772	2530	4210	918	1544	1040	1920	1548	1732	2160	512	792	20678
d__Bacteria	k__unclassified_d__Bacteria	p__Firmicutes	c__Bacilli	o__Lactobacillales	f__Streptococcaceae	g__Streptococcus	s__Streptococcus_sp._CM6	156	478	584	198	66	268	334	324	316	744	178	62	3708
d__Bacteria	k__unclassified_d__Bacteria	p__Firmicutes	c__Clostridia	o__Clostridiales	f__Clostridiaceae	g__Clostridium	s__Clostridium_sp._DL-VIII	5204	9950	10284	3736	4750	3254	5842	7256	9016	8668	2032	2746	72738
d__Bacteria	k__unclassified_d__Bacteria	p__Proteobacteria	c__Alphaproteobacteria	o__Sphingomonadales	f__Sphingomonadaceae	g__Sphingomonas	s__Sphingomonas_paucimobilis	0	0	0	78	10	0	0	0	0	0	0	0	88
d__Eukaryota	k__Fungi	p__Ascomycota	c__Saccharomycetes	o__Saccharomycetales	f__Saccharomycetaceae	g__Saccharomyces	s__Saccharomyces_cerevisiae	154	264	382	700	32	198	870	12	24	34	636	862	4168
d__Bacteria	k__unclassified_d__Bacteria	p__Firmicutes	c__Clostridia	o__Clostridiales	f__Ruminococcaceae	g__Ruminococcus	s__Ruminococcus_sp._CAG:382	3440	4634	7464	2536	3644	3168	2806	3640	4172	4748	1108	2686	44046
d__Bacteria	k__unclassified_d__Bacteria	p__Proteobacteria	c__Deltaproteobacteria	o__Syntrophobacterales	f__Syntrophobacteraceae	g__Syntrophobacter	s__Syntrophobacter_sp._DG_60	192	86	178	52	52	32	58	80	48	30	10	24	842
d__Bacteria	k__unclassified_d__Bacteria	p__Proteobacteria	c__Alphaproteobacteria	o__Rhizobiales	f__Rhodobiaceae	g__Afifella	s__Afifella_pfennigii	0	2	4	0	0	0	4	2	0	0	0	0	12
d__Bacteria	k__unclassified_d__Bacteria	p__Bacteroidetes	c__Bacteroidia	o__Bacteroidales	f__Porphyromonadaceae	g__Paludibacter	s__Paludibacter_jiangxiensis	2530	2714	3160	5604	4612	3618	7670	1422	506	1476	6016	5488	44816
d__Bacteria	k__unclassified_d__Bacteria	p__Proteobacteria	c__Betaproteobacteria	o__Neisseriales	f__Chromobacteriaceae	g__Laribacter	s__Laribacter_hongkongensis	10	40	14	2	8	6	2	12	4	58	4	0	160
d__Bacteria	k__unclassified_d__Bacteria	p__Firmicutes	c__Bacilli	o__Lactobacillales	f__Leuconostocaceae	g__Leuconostoc	s__Leuconostoc_gelidum	438	1650	984	152	372	408	306	1048	2088	700	120	336	8602
d__Bacteria	k__unclassified_d__Bacteria	p__Firmicutes	c__Clostridia	o__Thermoanaerobacterales	f__Thermoanaerobacterales_Family_III._Incertae_Sedis	g__Caldicellulosiruptor	s__Caldicellulosiruptor_sp._Rt8.B8	94	186	336	198	118	234	580	108	160	82	76	212	2384
d__Bacteria	k__unclassified_d__Bacteria	p__Bacteroidetes	c__Sphingobacteriia	o__Sphingobacteriales	f__Sphingobacteriaceae	g__Pedobacter	s__Pedobacter_cryoconitis	2	0	20	0	0	0	0	0	2	0	0	0	24
d__Eukaryota	k__Metazoa	p__Chordata	c__Mammalia	o__unclassified_c__Mammalia	f__Bovidae	g__Bos	s__Bos_mutus	0	2	0	0	0	0	0	0	0	0	0	0	2
d__Bacteria	k__unclassified_d__Bacteria	p__Bacteroidetes	c__Bacteroidia	o__Bacteroidales	f__Porphyromonadaceae	g__Proteiniphilum	s__Proteiniphilum_acetatigenes	2778	3308	3464	9808	12984	11196	9302	3148	1682	5426	10972	8274	82342
d__Bacteria	k__unclassified_d__Bacteria	p__Candidatus_Woesebacteria	c__unclassified_p__Candidatus_Woesebacteria	o__unclassified_p__Candidatus_Woesebacteria	f__unclassified_p__Candidatus_Woesebacteria	g__unclassified_p__Candidatus_Woesebacteria	s__Candidatus_Woesebacteria_bacterium_GW2011_GWA2_33_28	0	0	2	0	0	10	0	0	0	0	0	0	12
d__Bacteria	k__unclassified_d__Bacteria	p__Firmicutes	c__Clostridia	o__Clostridiales	f__Lachnospiraceae	g__Blautia	s__Blautia_hydrogenotrophica	36638	66964	65288	21098	27376	29548	34860	56796	70394	48944	12402	17536	487844
d__Bacteria	k__unclassified_d__Bacteria	p__unclassified_d__Bacteria	c__unclassified_d__Bacteria	o__unclassified_d__Bacteria	f__unclassified_d__Bacteria	g__unclassified_d__Bacteria	s__uncultured_bacterium_Ad_144_C12_contig1	0	0	0	0	2	0	8	0	0	10	0	4	24
d__Eukaryota	k__Viridiplantae	p__Streptophyta	c__unclassified_p__Streptophyta	o__Solanales	f__Solanaceae	g__Solanum	s__Solanum_bulbocastanum	24	0	0	0	0	0	0	0	0	0	0	0	24
d__Bacteria	k__unclassified_d__Bacteria	p__Proteobacteria	c__Deltaproteobacteria	o__unclassified_c__Deltaproteobacteria	f__unclassified_c__Deltaproteobacteria	g__Deferrisoma	s__Deferrisoma_camini	500	276	1078	594	1844	854	1584	334	176	696	826	1146	9908
d__Bacteria	k__unclassified_d__Bacteria	p__Spirochaetes	c__unclassified_p__Spirochaetes	o__unclassified_p__Spirochaetes	f__unclassified_p__Spirochaetes	g__unclassified_p__Spirochaetes	s__Spirochaetes_bacterium_DG_61	274	516	1376	200	566	198	292	408	332	698	194	384	5438
d__Bacteria	k__unclassified_d__Bacteria	p__Proteobacteria	c__Betaproteobacteria	o__Burkholderiales	f__Burkholderiaceae	g__Paraburkholderia	s__Paraburkholderia_nodosa	2	4	4	2	0	0	8	8	6	0	0	0	34
d__Bacteria	k__unclassified_d__Bacteria	p__Firmicutes	c__Clostridia	o__Clostridiales	f__Peptococcaceae	g__Desulfotomaculum	s__Desulfotomaculum_alcoholivorax	1168	1596	1730	614	1100	894	1792	1444	1286	780	462	780	13646
d__Bacteria	k__unclassified_d__Bacteria	p__Proteobacteria	c__Gammaproteobacteria	o__Enterobacteriales	f__Enterobacteriaceae	g__Kosakonia	s__Kosakonia_radicincitans	0	14	2	10	0	8	14	2	2	10	0	2	64
d__Bacteria	k__unclassified_d__Bacteria	p__Firmicutes	c__Clostridia	o__Clostridiales	f__Clostridiaceae	g__Clostridium	s__Clostridium_sartagoforme	412	588	668	336	262	136	526	154	390	220	88	162	3942
d__Bacteria	k__unclassified_d__Bacteria	p__Verrucomicrobia	c__Opitutae	o__Opitutales	f__Opitutaceae	g__unclassified_f__Opitutaceae	s__Opitutaceae_bacterium_TSB47	854	616	598	284	1900	934	768	2058	212	520	750	678	10172
d__Bacteria	k__unclassified_d__Bacteria	p__Firmicutes	c__Bacilli	o__Bacillales	f__Planococcaceae	g__Planococcus	s__Planococcus_donghaensis	0	2	4	0	0	0	0	0	6	2	0	0	14
d__Bacteria	k__unclassified_d__Bacteria	p__Cloacimonetes	c__unclassified_p__Cloacimonetes	o__unclassified_p__Cloacimonetes	f__unclassified_p__Cloacimonetes	g__Candidatus_Cloacimonas	s__Candidatus_Cloacimonas_sp._SDB	324	854	748	152	408	190	184	532	828	1222	112	332	5886
d__Bacteria	k__unclassified_d__Bacteria	p__Firmicutes	c__Bacilli	o__Lactobacillales	f__Lactobacillaceae	g__Lactobacillus	s__Lactobacillus_perolens	52	66	50	24	20	2	6	160	106	54	18	60	618
d__Bacteria	k__unclassified_d__Bacteria	p__Proteobacteria	c__Gammaproteobacteria	o__Vibrionales	f__Vibrionaceae	g__Photobacterium	s__Photobacterium_aphoticum	0	2	0	8	0	18	8	0	0	10	0	6	52
d__Bacteria	k__unclassified_d__Bacteria	p__Candidatus_Daviesbacteria	c__unclassified_p__Candidatus_Daviesbacteria	o__unclassified_p__Candidatus_Daviesbacteria	f__unclassified_p__Candidatus_Daviesbacteria	g__unclassified_p__Candidatus_Daviesbacteria	s__Candidatus_Daviesbacteria_bacterium_GW2011_GWF2_38_6	24	128	164	182	226	160	22	84	226	298	94	114	1722
d__Bacteria	k__unclassified_d__Bacteria	p__Actinobacteria	c__Actinobacteria	o__Bifidobacteriales	f__Bifidobacteriaceae	g__Bifidobacterium	s__Bifidobacterium_sp._7101	0	0	10	134	8	0	0	4	0	0	0	2	158
d__Bacteria	k__unclassified_d__Bacteria	p__Actinobacteria	c__Actinobacteria	o__Micrococcales	f__Dermacoccaceae	g__Luteipulveratus	s__Luteipulveratus_mongoliensis	256	308	204	78	146	46	114	224	170	232	34	74	1886
d__Bacteria	k__unclassified_d__Bacteria	p__Bacteroidetes	c__Bacteroidia	o__Bacteroidales	f__Bacteroidaceae	g__Bacteroides	s__Bacteroides_nordii	18238	14916	20196	33938	26742	22632	45368	10954	3420	9060	32782	40874	279120
d__Archaea	k__unclassified_d__Archaea	p__Euryarchaeota	c__Methanobacteria	o__Methanobacteriales	f__Methanothermaceae	g__Methanothermus	s__Methanothermus_fervidus	0	0	44	0	18	4	4	0	0	32	0	6	108
d__Bacteria	k__unclassified_d__Bacteria	p__Actinobacteria	c__Actinobacteria	o__Corynebacteriales	f__Corynebacteriaceae	g__Corynebacterium	s__Corynebacterium_sp._HFH0082	6	0	16	16	8	20	12	2	0	0	26	2	108
d__Bacteria	k__unclassified_d__Bacteria	p__Proteobacteria	c__Gammaproteobacteria	o__Pseudomonadales	f__Moraxellaceae	g__Acinetobacter	s__Acinetobacter_sp._AG1	6	0	0	0	0	0	0	0	0	0	4	10	20
d__Bacteria	k__unclassified_d__Bacteria	p__Actinobacteria	c__Actinobacteria	o__Pseudonocardiales	f__Pseudonocardiaceae	g__Amycolatopsis	s__Amycolatopsis_jejuensis	14	62	108	28	64	52	170	26	76	18	16	34	668
d__Eukaryota	k__Metazoa	p__Arthropoda	c__Insecta	o__Hemiptera	f__Pentatomidae	g__Halyomorpha	s__Halyomorpha_halys	0	0	8	2	6	0	2	4	2	2	0	2	28
d__Bacteria	k__unclassified_d__Bacteria	p__Actinobacteria	c__Actinobacteria	o__Streptomycetales	f__Streptomycetaceae	g__Kitasatospora	s__Kitasatospora_griseola	30	12	26	50	100	44	332	36	12	2	6	58	708
d__Bacteria	k__unclassified_d__Bacteria	p__Proteobacteria	c__Alphaproteobacteria	o__Rhizobiales	f__Bradyrhizobiaceae	g__Bosea	s__Bosea_sp._Root381	0	30	16	4	10	4	26	26	22	28	4	26	196
d__Bacteria	k__unclassified_d__Bacteria	p__Firmicutes	c__Bacilli	o__Lactobacillales	f__Lactobacillaceae	g__Lactobacillus	s__Lactobacillus_delbrueckii	1636	3008	2180	656	1096	1004	1684	2202	2994	1970	500	842	19772
d__Bacteria	k__unclassified_d__Bacteria	p__Proteobacteria	c__Betaproteobacteria	o__Burkholderiales	f__unclassified_o__Burkholderiales	g__unclassified_o__Burkholderiales	s__[Polyangium]_brachysporum	0	0	0	0	0	0	0	0	0	0	0	2	2
d__Bacteria	k__unclassified_d__Bacteria	p__Proteobacteria	c__Alphaproteobacteria	o__Sphingomonadales	f__Sphingomonadaceae	g__Sphingopyxis	s__Sphingopyxis_macrogoltabida	2	10	16	0	0	0	0	4	0	0	2	0	34
d__Bacteria	k__unclassified_d__Bacteria	p__Firmicutes	c__Bacilli	o__Lactobacillales	f__Enterococcaceae	g__Enterococcus	s__Enterococcus_sp._AM1	526	660	820	146	318	216	106	570	758	526	34	138	4818
d__Bacteria	k__unclassified_d__Bacteria	p__unclassified_d__Bacteria	c__unclassified_d__Bacteria	o__unclassified_d__Bacteria	f__unclassified_d__Bacteria	g__unclassified_d__Bacteria	s__uncultured_bacterium_DCM009Kan04	0	2	78	8	60	0	12	8	6	0	2	46	222
d__Bacteria	k__unclassified_d__Bacteria	p__Chloroflexi	c__Anaerolineae	o__Anaerolineales	f__Anaerolineaceae	g__Anaerolinea	s__Anaerolinea_thermolimosa	84	128	620	96	68	78	122	84	48	82	56	44	1510
d__Bacteria	k__unclassified_d__Bacteria	p__Firmicutes	c__Bacilli	o__Lactobacillales	f__Enterococcaceae	g__Tetragenococcus	s__Tetragenococcus_halophilus	90	492	312	76	98	88	104	112	306	96	50	72	1896
d__Bacteria	k__unclassified_d__Bacteria	p__Synergistetes	c__Synergistia	o__Synergistales	f__Synergistaceae	g__Aminomonas	s__Aminomonas_paucivorans	46	94	80	38	22	32	68	66	94	28	14	32	614
d__Bacteria	k__unclassified_d__Bacteria	p__Acidobacteria	c__Acidobacteriia	o__Acidobacteriales	f__Acidobacteriaceae	g__Edaphobacter	s__Edaphobacter_aggregans	20	32	12	16	20	38	16	74	26	28	6	18	306
d__Eukaryota	k__Metazoa	p__Arthropoda	c__Insecta	o__Hymenoptera	f__Braconidae	g__Microplitis	s__Microplitis_demolitor	0	18	14	16	10	8	8	10	10	4	8	6	112
d__Bacteria	k__unclassified_d__Bacteria	p__Firmicutes	c__Bacilli	o__Bacillales	f__Bacillaceae	g__Bacillus	s__Bacillus_sp._UNC41MFS5	330	752	650	202	248	210	272	346	816	350	98	162	4436
d__Bacteria	k__unclassified_d__Bacteria	p__Firmicutes	c__Clostridia	o__Clostridiales	f__Oscillospiraceae	g__Oscillibacter	s__Oscillibacter_sp._KLE_1745	5938	10526	16266	2258	5682	2872	9336	4662	7716	2926	1390	3332	72904
d__Bacteria	k__unclassified_d__Bacteria	p__Bacteroidetes	c__Flavobacteriia	o__Flavobacteriales	f__Flavobacteriaceae	g__Elizabethkingia	s__Elizabethkingia_miricola	6	8	16	0	0	6	0	12	44	12	2	0	106
d__Bacteria	k__unclassified_d__Bacteria	p__Proteobacteria	c__Betaproteobacteria	o__Burkholderiales	f__Burkholderiaceae	g__Burkholderia	s__Burkholderia_sp._WSM2232	12	130	14	0	2	2	16	20	22	0	0	0	218
d__Bacteria	k__unclassified_d__Bacteria	p__Proteobacteria	c__Deltaproteobacteria	o__Myxococcales	f__Cystobacteraceae	g__Cystobacter	s__Cystobacter_fuscus	106	92	190	348	338	94	884	128	76	26	90	308	2680
d__Bacteria	k__unclassified_d__Bacteria	p__Actinobacteria	c__Actinobacteria	o__Bifidobacteriales	f__Bifidobacteriaceae	g__Bifidobacterium	s__Bifidobacterium_pullorum	482	740	916	688	392	274	544	448	868	530	210	274	6366
d__Bacteria	k__unclassified_d__Bacteria	p__Proteobacteria	c__Alphaproteobacteria	o__Rhizobiales	f__Hyphomicrobiaceae	g__Rhodomicrobium	s__Rhodomicrobium_udaipurense	124	48	222	8	24	36	38	4	58	6	8	4	580
d__Bacteria	k__unclassified_d__Bacteria	p__Proteobacteria	c__Alphaproteobacteria	o__Caulobacterales	f__Caulobacteraceae	g__Brevundimonas	s__Brevundimonas_sp._Root1279	4	132	28	4	8	2	124	16	36	10	0	26	390
d__Bacteria	k__unclassified_d__Bacteria	p__Actinobacteria	c__Actinobacteria	o__Micrococcales	f__Microbacteriaceae	g__Curtobacterium	s__Curtobacterium_sp._S6	0	0	0	0	0	0	0	4	0	0	0	0	4
d__Bacteria	k__unclassified_d__Bacteria	p__Proteobacteria	c__Gammaproteobacteria	o__Enterobacteriales	f__Enterobacteriaceae	g__Pragia	s__Pragia_fontium	2	0	0	0	4	8	26	0	0	4	0	2	46
d__Bacteria	k__unclassified_d__Bacteria	p__Verrucomicrobia	c__Verrucomicrobiae	o__Verrucomicrobiales	f__Akkermansiaceae	g__Akkermansia	s__Akkermansia_sp._CAG:344	96	250	106	134	154	120	70	90	160	182	58	110	1530
d__Bacteria	k__unclassified_d__Bacteria	p__Firmicutes	c__Clostridia	o__Clostridiales	f__Lachnospiraceae	g__Butyrivibrio	s__Butyrivibrio_proteoclasticus	19722	51040	40250	10288	12926	11828	14500	28658	55740	31204	5832	10156	292144
d__Bacteria	k__unclassified_d__Bacteria	p__Bacteroidetes	c__Flavobacteriia	o__Flavobacteriales	f__Flavobacteriaceae	g__Olleya	s__Olleya_sp._VCSM12	258	404	482	1110	32	284	1420	20	42	40	774	1128	5994
d__Bacteria	k__unclassified_d__Bacteria	p__Actinobacteria	c__Actinobacteria	o__Actinomycetales	f__Actinomycetaceae	g__Actinomyces	s__Actinomyces_cardiffensis	38	90	64	28	70	62	110	134	34	30	30	44	734
d__Bacteria	k__unclassified_d__Bacteria	p__Actinobacteria	c__Actinobacteria	o__Pseudonocardiales	f__Pseudonocardiaceae	g__Amycolatopsis	s__Amycolatopsis_balhimycina	570	520	184	10	18	270	108	298	442	18	2	58	2498
d__Bacteria	k__unclassified_d__Bacteria	p__Actinobacteria	c__Actinobacteria	o__Micrococcales	f__Micrococcaceae	g__Arthrobacter	s__Arthrobacter_sp._AK-YN10	364	1534	640	40	128	168	238	1410	1592	1492	74	168	7848
d__Bacteria	k__unclassified_d__Bacteria	p__Firmicutes	c__Clostridia	o__Clostridiales	f__Lachnospiraceae	g__Anaerostipes	s__Anaerostipes_sp._3_2_56FAA	3176	7414	4430	1348	2176	1998	2082	4066	7384	4032	904	1586	40596
d__Bacteria	k__unclassified_d__Bacteria	p__Thermotogae	c__Thermotogae	o__Thermotogales	f__Thermotogaceae	g__Thermotoga	s__Thermotoga_maritima	36	38	42	16	44	32	64	66	26	4	6	34	408
d__Viruses	k__unclassified_d__Viruses	p__unclassified_d__Viruses	c__unclassified_d__Viruses	o__Caudovirales	f__Siphoviridae	g__unclassified_f__Siphoviridae	s__Cellulophaga_phage_phi17:1	0	36	0	0	0	0	0	0	0	0	0	0	36
d__Bacteria	k__unclassified_d__Bacteria	p__Proteobacteria	c__Gammaproteobacteria	o__Alteromonadales	f__Pseudoalteromonadaceae	g__Pseudoalteromonas	s__Pseudoalteromonas_piscicida	0	0	0	10	12	4	0	0	6	0	4	2	38
d__Bacteria	k__unclassified_d__Bacteria	p__Proteobacteria	c__Gammaproteobacteria	o__Vibrionales	f__Vibrionaceae	g__Vibrio	s__Vibrio_tubiashii	4	24	14	6	2	2	20	14	26	18	2	4	136
d__Bacteria	k__unclassified_d__Bacteria	p__Candidatus_Peregrinibacteria	c__unclassified_p__Candidatus_Peregrinibacteria	o__unclassified_p__Candidatus_Peregrinibacteria	f__unclassified_p__Candidatus_Peregrinibacteria	g__unclassified_p__Candidatus_Peregrinibacteria	s__Candidatus_Peregrinibacteria_bacterium_GW2011_GWC2_33_13	280	1142	1332	596	246	480	808	658	828	1672	254	194	8490
d__Bacteria	k__unclassified_d__Bacteria	p__Actinobacteria	c__Actinobacteria	o__Propionibacteriales	f__Propionibacteriaceae	g__Propionimicrobium	s__Propionimicrobium_sp._BV2F7	0	0	2	0	6	0	0	0	0	2	2	24	36
d__Bacteria	k__unclassified_d__Bacteria	p__Actinobacteria	c__Actinobacteria	o__Micrococcales	f__Micrococcaceae	g__Arthrobacter	s__Arthrobacter_sp._L77	0	10	6	0	10	2	4	0	0	6	0	4	42
d__Bacteria	k__unclassified_d__Bacteria	p__Proteobacteria	c__Alphaproteobacteria	o__Rhodobacterales	f__Rhodobacteraceae	g__Tateyamaria	s__Tateyamaria_sp._ANG-S1	0	20	0	6	2	0	8	4	20	12	4	4	80
d__Bacteria	k__unclassified_d__Bacteria	p__Firmicutes	c__Bacilli	o__Bacillales	f__Bacillaceae	g__Virgibacillus	s__Virgibacillus_sp._SK-1	534	328	642	192	274	176	212	396	320	214	68	40	3396
d__Bacteria	k__unclassified_d__Bacteria	p__Bacteroidetes	c__Flavobacteriia	o__Flavobacteriales	f__Flavobacteriaceae	g__Chryseobacterium	s__Chryseobacterium_caeni	34	10	40	22	38	30	84	8	2	8	56	38	370
d__Bacteria	k__unclassified_d__Bacteria	p__Firmicutes	c__Bacilli	o__Lactobacillales	f__Lactobacillaceae	g__Lactobacillus	s__Lactobacillus_saniviri	6	0	0	140	30	6	4	0	0	2	4	10	202
d__Bacteria	k__unclassified_d__Bacteria	p__Firmicutes	c__Bacilli	o__Bacillales	f__Paenibacillaceae	g__Paenibacillus	s__Paenibacillus_durus	1742	2840	3112	830	1220	894	1298	1224	3118	1482	414	924	19098
d__Archaea	k__unclassified_d__Archaea	p__Candidatus_Bathyarchaeota	c__unclassified_p__Candidatus_Bathyarchaeota	o__unclassified_p__Candidatus_Bathyarchaeota	f__unclassified_p__Candidatus_Bathyarchaeota	g__unclassified_p__Candidatus_Bathyarchaeota	s__Candidatus_Bathyarchaeota_archaeon_BA1	80	156	120	10	56	24	62	190	180	112	30	44	1064
d__Bacteria	k__unclassified_d__Bacteria	p__Candidatus_Woesebacteria	c__unclassified_p__Candidatus_Woesebacteria	o__unclassified_p__Candidatus_Woesebacteria	f__unclassified_p__Candidatus_Woesebacteria	g__unclassified_p__Candidatus_Woesebacteria	s__Candidatus_Woesebacteria_bacterium_GW2011_GWE1_45_18	0	0	0	0	0	0	0	4	0	2	0	2	8
d__Bacteria	k__unclassified_d__Bacteria	p__Firmicutes	c__Clostridia	o__Clostridiales	f__Clostridiaceae	g__Clostridium	s__Clostridium_sp._NCR	278	918	550	80	120	166	174	232	1012	742	56	88	4416
d__Bacteria	k__unclassified_d__Bacteria	p__Actinobacteria	c__Coriobacteriia	o__Coriobacteriales	f__unclassified_o__Coriobacteriales	g__unclassified_o__Coriobacteriales	s__Coriobacteriales_bacterium_DNF00809	1248	1336	1498	640	586	572	4072	1790	1160	1266	272	474	14914
d__Bacteria	k__unclassified_d__Bacteria	p__Bacteroidetes	c__Flavobacteriia	o__Flavobacteriales	f__Flavobacteriaceae	g__unclassified_f__Flavobacteriaceae	s__unclassified_f__Flavobacteriaceae	20	18	12	10	2	0	0	16	20	0	0	0	98
d__Bacteria	k__unclassified_d__Bacteria	p__Proteobacteria	c__Gammaproteobacteria	o__Oceanospirillales	f__Halomonadaceae	g__Halomonas	s__Halomonas_xinjiangensis	336	376	242	86	134	92	142	326	174	324	70	112	2414
d__Bacteria	k__unclassified_d__Bacteria	p__Actinobacteria	c__Actinobacteria	o__Corynebacteriales	f__Gordoniaceae	g__Gordonia	s__Gordonia_neofelifaecis	14	0	0	0	0	0	0	0	0	0	24	2	40
d__Bacteria	k__unclassified_d__Bacteria	p__Firmicutes	c__Bacilli	o__Bacillales	f__Bacillaceae	g__Bacillus	s__Bacillus_decisifrondis	132	240	198	72	98	48	130	92	130	80	18	36	1274
d__Bacteria	k__unclassified_d__Bacteria	p__unclassified_d__Bacteria	c__unclassified_d__Bacteria	o__unclassified_d__Bacteria	f__unclassified_d__Bacteria	g__unclassified_d__Bacteria	s__Microgenomates_group_bacterium_GW2011_GWA2_39_19	26	92	76	26	48	18	22	72	234	14	4	30	662
d__Bacteria	k__unclassified_d__Bacteria	p__Firmicutes	c__Clostridia	o__Clostridiales	f__Clostridiaceae	g__Clostridium	s__Clostridium_tetanomorphum	772	1478	1650	1346	1132	884	1478	984	1478	1586	420	914	14122
d__Bacteria	k__unclassified_d__Bacteria	p__Spirochaetes	c__Spirochaetia	o__unclassified_c__Spirochaetia	f__Leptospiraceae	g__Leptospira	s__Leptospira_terpstrae	0	0	0	0	2	0	8	0	0	0	0	0	10
d__Bacteria	k__unclassified_d__Bacteria	p__Actinobacteria	c__Actinobacteria	o__Corynebacteriales	f__Corynebacteriaceae	g__Corynebacterium	s__Corynebacterium_lipophiloflavum	2	0	0	0	8	0	0	0	10	0	0	4	24
d__Bacteria	k__unclassified_d__Bacteria	p__Firmicutes	c__Clostridia	o__Clostridiales	f__Peptostreptococcaceae	g__Peptostreptococcus	s__Peptostreptococcus_sp._MV1	588	1760	1568	328	456	250	344	1032	1900	1490	156	256	10128
d__Bacteria	k__unclassified_d__Bacteria	p__Firmicutes	c__Bacilli	o__Lactobacillales	f__Lactobacillaceae	g__Lactobacillus	s__Lactobacillus_koreensis	0	0	0	0	0	30	0	0	0	0	0	0	30
d__Bacteria	k__unclassified_d__Bacteria	p__Bacteroidetes	c__Bacteroidia	o__Bacteroidales	f__Bacteroidaceae	g__Bacteroides	s__Bacteroides_sp._2_1_33B	66390	36074	74358	1421066	1960338	2123148	194544	76814	21302	1142838	1661642	1186174	9964688
d__Bacteria	k__unclassified_d__Bacteria	p__Proteobacteria	c__Gammaproteobacteria	o__Enterobacteriales	f__Enterobacteriaceae	g__Pectobacterium	s__Pectobacterium_carotovorum	80	150	166	46	68	52	24	90	144	72	30	68	990
d__Bacteria	k__unclassified_d__Bacteria	p__Bacteroidetes	c__Bacteroidia	o__Bacteroidales	f__Rikenellaceae	g__Alistipes	s__unclassified_g__Alistipes	5552	5732	7330	15566	15210	13452	20644	4486	1146	5964	17428	22432	134942
d__Bacteria	k__unclassified_d__Bacteria	p__Firmicutes	c__Erysipelotrichia	o__Erysipelotrichales	f__Erysipelotrichaceae	g__Faecalicoccus	s__Faecalicoccus_pleomorphus	866	1684	1602	6464	994	554	814	874	1464	988	458	474	17236
d__Bacteria	k__unclassified_d__Bacteria	p__Tenericutes	c__Mollicutes	o__Mycoplasmatales	f__Mycoplasmataceae	g__Mycoplasma	s__Mycoplasma_mobile	4	4	6	2	10	0	0	0	2	0	0	0	28
d__Bacteria	k__unclassified_d__Bacteria	p__Proteobacteria	c__Gammaproteobacteria	o__unclassified_c__Gammaproteobacteria	f__unclassified_c__Gammaproteobacteria	g__unclassified_c__Gammaproteobacteria	s__endosymbiont_of_Tevnia_jerichonana	0	0	10	0	0	0	0	2	0	0	0	0	12
d__Bacteria	k__unclassified_d__Bacteria	p__Proteobacteria	c__Alphaproteobacteria	o__Sphingomonadales	f__Sphingomonadaceae	g__Sphingobium	s__Sphingobium_sp._MI1205	0	2	10	2	0	0	0	0	2	4	0	0	20
d__Bacteria	k__unclassified_d__Bacteria	p__Tenericutes	c__Mollicutes	o__Mycoplasmatales	f__Mycoplasmataceae	g__Mycoplasma	s__Mycoplasma_gallisepticum	116	76	348	114	60	46	162	90	202	68	44	62	1388
d__Bacteria	k__unclassified_d__Bacteria	p__Firmicutes	c__Clostridia	o__Clostridiales	f__unclassified_o__Clostridiales	g__unclassified_o__Clostridiales	s__Clostridiales_bacterium_38_11	466	630	820	424	900	604	2050	476	606	534	210	426	8146
d__Bacteria	k__unclassified_d__Bacteria	p__Bacteroidetes	c__Cytophagia	o__Cytophagales	f__Cytophagaceae	g__Rufibacter	s__Rufibacter_sp._DG15C	2	4	20	6	2	0	0	0	0	6	4	0	44
d__Bacteria	k__unclassified_d__Bacteria	p__Bacteroidetes	c__Flavobacteriia	o__Flavobacteriales	f__Flavobacteriaceae	g__Leeuwenhoekiella	s__Leeuwenhoekiella_sp._MAR_2009_132	62	88	278	10	38	18	14	66	82	90	26	28	800
d__Bacteria	k__unclassified_d__Bacteria	p__Actinobacteria	c__Actinobacteria	o__Actinomycetales	f__Actinomycetaceae	g__Actinomyces	s__Actinomyces_turicensis	20	40	36	52	232	88	324	16	58	8	10	76	960
d__Bacteria	k__unclassified_d__Bacteria	p__Actinobacteria	c__Thermoleophilia	o__Solirubrobacterales	f__Solirubrobacteraceae	g__Solirubrobacter	s__Solirubrobacter_sp._URHD0082	6	10	2	2	2	4	8	8	4	4	4	12	66
d__Bacteria	k__unclassified_d__Bacteria	p__Firmicutes	c__Bacilli	o__Bacillales	f__Planococcaceae	g__Paenisporosarcina	s__Paenisporosarcina_sp._HGH0030	182	174	808	272	530	130	496	96	208	420	168	344	3828
d__Bacteria	k__unclassified_d__Bacteria	p__Firmicutes	c__Clostridia	o__Clostridiales	f__Lachnospiraceae	g__Butyrivibrio	s__Butyrivibrio_sp._AE2005	1556	3448	2460	308	888	476	766	1776	3898	892	326	680	17474
d__Bacteria	k__unclassified_d__Bacteria	p__Bacteroidetes	c__Bacteroidia	o__Bacteroidales	f__Prevotellaceae	g__Prevotella	s__Prevotella_dentalis	554	604	558	1538	1172	1144	2506	82	58	320	2054	1820	12410
d__Eukaryota	k__Fungi	p__Ascomycota	c__Leotiomycetes	o__unclassified_c__Leotiomycetes	f__Pseudeurotiaceae	g__Pseudogymnoascus	s__Pseudogymnoascus_sp._VKM_F-4518_(FW-2643)	2	10	0	0	0	0	2	0	0	0	0	0	14
d__Bacteria	k__unclassified_d__Bacteria	p__Bacteroidetes	c__unclassified_p__Bacteroidetes	o__unclassified_p__Bacteroidetes	f__unclassified_p__Bacteroidetes	g__unclassified_p__Bacteroidetes	s__Cytophagales_bacterium_B6	84	184	182	18	46	42	58	60	120	32	2	42	870
d__Archaea	k__unclassified_d__Archaea	p__Candidatus_Bathyarchaeota	c__unclassified_p__Candidatus_Bathyarchaeota	o__unclassified_p__Candidatus_Bathyarchaeota	f__unclassified_p__Candidatus_Bathyarchaeota	g__unclassified_p__Candidatus_Bathyarchaeota	s__Candidatus_Bathyarchaeota_archaeon_B26-2	422	1564	1026	78	264	238	302	1358	1648	1334	94	200	8528
d__Bacteria	k__unclassified_d__Bacteria	p__Firmicutes	c__Bacilli	o__Bacillales	f__Paenibacillaceae	g__Paenibacillus	s__Paenibacillus_taiwanensis	106	152	398	100	216	86	162	164	186	112	66	100	1848
d__Bacteria	k__unclassified_d__Bacteria	p__candidate_division_Zixibacteria	c__unclassified_p__candidate_division_Zixibacteria	o__unclassified_p__candidate_division_Zixibacteria	f__unclassified_p__candidate_division_Zixibacteria	g__unclassified_p__candidate_division_Zixibacteria	s__candidate_division_Zixibacteria_bacterium_RBG-1	32	60	52	26	16	10	8	18	16	18	0	2	258
d__Eukaryota	k__Metazoa	p__Arthropoda	c__Maxillopoda	o__Calanoida	f__Tortanidae	g__Tortanus	s__Tortanus_dextrilobatus	0	0	0	4	6	0	0	2	4	0	0	0	16
d__Bacteria	k__unclassified_d__Bacteria	p__Proteobacteria	c__Betaproteobacteria	o__Burkholderiales	f__Alcaligenaceae	g__Bordetella	s__Bordetella_trematum	14	60	20	4	24	10	34	26	26	14	8	18	258
d__Bacteria	k__unclassified_d__Bacteria	p__Bacteroidetes	c__Bacteroidia	o__Bacteroidales	f__unclassified_o__Bacteroidales	g__unclassified_o__Bacteroidales	s__Bacteroidales_bacterium_6E	594	282	898	334	218	314	798	198	656	430	114	60	4896
d__Bacteria	k__unclassified_d__Bacteria	p__Cyanobacteria	c__unclassified_p__Cyanobacteria	o__Nostocales	f__Nostocaceae	g__Anabaena	s__Anabaena_variabilis	6	2	14	22	10	12	14	6	14	12	4	10	126
d__Bacteria	k__unclassified_d__Bacteria	p__Tenericutes	c__Mollicutes	o__Mycoplasmatales	f__Mycoplasmataceae	g__Ureaplasma	s__Ureaplasma_diversum	2	8	0	2	6	0	4	0	6	8	0	4	40
d__Bacteria	k__unclassified_d__Bacteria	p__Actinobacteria	c__Actinobacteria	o__Micrococcales	f__Demequinaceae	g__Lysinimicrobium	s__Lysinimicrobium_iriomotense	0	0	10	0	0	0	0	0	4	0	0	0	14
d__Bacteria	k__unclassified_d__Bacteria	p__Bacteroidetes	c__Bacteroidia	o__Bacteroidales	f__Bacteroidaceae	g__Bacteroides	s__Bacteroides_sp._CAG:530	32874	25566	33170	56900	57464	48566	95048	13744	4840	15074	68046	75088	526380
d__Eukaryota	k__Metazoa	p__Nematoda	c__Enoplea	o__Trichocephalida	f__Trichinellidae	g__Trichinella	s__Trichinella_zimbabwensis	0	0	2	0	2	0	6	0	0	0	0	0	10
d__Bacteria	k__unclassified_d__Bacteria	p__Actinobacteria	c__Actinobacteria	o__Corynebacteriales	f__Corynebacteriaceae	g__Corynebacterium	s__Corynebacterium_jeikeium	36	276	220	54	114	64	84	96	58	86	4	102	1194
d__Bacteria	k__unclassified_d__Bacteria	p__Actinobacteria	c__Actinobacteria	o__Micrococcales	f__Promicromonosporaceae	g__Xylanimonas	s__Xylanimonas_cellulosilytica	896	230	942	118	232	132	60	660	116	300	20	92	3798
d__Bacteria	k__unclassified_d__Bacteria	p__Bacteroidetes	c__Flavobacteriia	o__Flavobacteriales	f__Flavobacteriaceae	g__Arenibacter	s__Arenibacter_algicola	0	0	6	0	0	0	0	0	20	0	0	0	26
d__Bacteria	k__unclassified_d__Bacteria	p__Firmicutes	c__Clostridia	o__Clostridiales	f__Clostridiaceae	g__Clostridium	s__Clostridium_sp._SY8519	7754	19760	13282	3388	5268	4468	5726	11502	24894	6930	2052	5036	110060
d__Bacteria	k__unclassified_d__Bacteria	p__Firmicutes	c__Clostridia	o__Clostridiales	f__Lachnospiraceae	g__Butyrivibrio	s__Butyrivibrio_sp._AD3002	4470	14922	8374	2220	3610	3176	3468	7522	16736	8696	1480	2882	77556
d__Bacteria	k__unclassified_d__Bacteria	p__Firmicutes	c__Clostridia	o__Clostridiales	f__Eubacteriaceae	g__Eubacterium	s__Eubacterium_sp._CAG:603	6300	14258	12912	4666	5636	4868	9120	7874	12432	11890	2884	4146	96986
d__Bacteria	k__unclassified_d__Bacteria	p__Chloroflexi	c__Thermomicrobia	o__Sphaerobacterales	f__Sphaerobacteraceae	g__Sphaerobacter	s__Sphaerobacter_thermophilus	406	850	1092	64	236	108	368	354	750	188	36	150	4602
d__Bacteria	k__unclassified_d__Bacteria	p__Firmicutes	c__Bacilli	o__Lactobacillales	f__Lactobacillaceae	g__Lactobacillus	s__Lactobacillus_lindneri	2	0	6	0	0	0	0	0	0	0	0	0	8
d__Bacteria	k__unclassified_d__Bacteria	p__Firmicutes	c__Negativicutes	o__Selenomonadales	f__Acidaminococcaceae	g__Succinispira	s__Succinispira_mobilis	14	90	38	34	774	268	1000	76	150	40	8	180	2672
d__Bacteria	k__unclassified_d__Bacteria	p__Proteobacteria	c__Alphaproteobacteria	o__Rhizobiales	f__Phyllobacteriaceae	g__Mesorhizobium	s__Mesorhizobium_sp._ORS3359	28	4	350	0	4	0	6	32	6	0	0	0	430
d__Bacteria	k__unclassified_d__Bacteria	p__Firmicutes	c__Bacilli	o__Lactobacillales	f__Streptococcaceae	g__Streptococcus	s__unclassified_g__Streptococcus	560	824	930	406	874	418	546	692	780	678	204	434	7346
d__Bacteria	k__unclassified_d__Bacteria	p__Firmicutes	c__Bacilli	o__Lactobacillales	f__Lactobacillaceae	g__Lactobacillus	s__Lactobacillus_mellifer	4	0	4	14	10	20	10	4	0	0	6	2	74
d__Bacteria	k__unclassified_d__Bacteria	p__Firmicutes	c__Clostridia	o__Clostridiales	f__Lachnospiraceae	g__Blautia	s__[Ruminococcus]_torques	68242	145002	132278	40020	50900	45162	70126	95092	153462	97690	25458	44434	967866
d__Bacteria	k__unclassified_d__Bacteria	p__Bacteroidetes	c__Cytophagia	o__Cytophagales	f__Cytophagaceae	g__Runella	s__Runella_limosa	314	182	438	8062	11566	11598	1006	354	136	6616	9500	5648	55420
d__Eukaryota	k__Metazoa	p__Chordata	c__unclassified_p__Chordata	o__unclassified_p__Chordata	f__Branchiostomidae	g__Branchiostoma	s__Branchiostoma_floridae	14	64	4	16	2	4	0	2	28	6	8	4	152
d__Bacteria	k__unclassified_d__Bacteria	p__Bacteroidetes	c__Bacteroidia	o__Bacteroidales	f__Prevotellaceae	g__Prevotella	s__Prevotella_intermedia	5490	5126	8090	42816	7660	11082	51798	2964	1130	2634	41988	18032	198810
d__Bacteria	k__unclassified_d__Bacteria	p__Cyanobacteria	c__unclassified_p__Cyanobacteria	o__Oscillatoriales	f__unclassified_o__Oscillatoriales	g__Kamptonema	s__[Oscillatoria]_sp._PCC_6506	0	4	20	40	22	8	22	8	0	0	10	26	160
d__Bacteria	k__unclassified_d__Bacteria	p__Firmicutes	c__Clostridia	o__Clostridiales	f__Lachnospiraceae	g__Butyrivibrio	s__Butyrivibrio_sp._VCB2006	5908	16650	13366	3484	4262	4530	5314	9762	16804	12542	2120	3086	97828
d__Bacteria	k__unclassified_d__Bacteria	p__Firmicutes	c__Bacilli	o__Bacillales	f__Bacillaceae	g__Bacillus	s__Bacillus_sp._1NLA3E	186	326	154	70	78	184	182	274	268	60	12	88	1882
d__Bacteria	k__unclassified_d__Bacteria	p__Planctomycetes	c__Planctomycetia	o__Planctomycetales	f__Planctomycetaceae	g__Planctomyces	s__Planctomyces_sp._SH-PL62	0	8	6	0	0	0	4	16	8	4	0	2	48
d__Bacteria	k__unclassified_d__Bacteria	p__Firmicutes	c__Clostridia	o__Clostridiales	f__Lachnospiraceae	g__Butyrivibrio	s__Butyrivibrio_sp._VCB2001	6012	16418	10916	2986	4456	4134	4468	10272	17346	11770	2454	2990	94222
d__Bacteria	k__unclassified_d__Bacteria	p__Candidatus_Saccharibacteria	c__unclassified_p__Candidatus_Saccharibacteria	o__unclassified_p__Candidatus_Saccharibacteria	f__unclassified_p__Candidatus_Saccharibacteria	g__unclassified_p__Candidatus_Saccharibacteria	s__Candidatus_Saccharibacteria_bacterium_RAAC3_TM7_1	198	342	228	30	62	64	30	24	174	14	0	30	1196
d__Bacteria	k__unclassified_d__Bacteria	p__Candidatus_Peregrinibacteria	c__unclassified_p__Candidatus_Peregrinibacteria	o__unclassified_p__Candidatus_Peregrinibacteria	f__unclassified_p__Candidatus_Peregrinibacteria	g__unclassified_p__Candidatus_Peregrinibacteria	s__Candidatus_Peregrinibacteria_bacterium_GW2011_GWA2_44_7	0	0	12	0	2	0	0	0	2	0	2	0	18
d__Bacteria	k__unclassified_d__Bacteria	p__unclassified_d__Bacteria	c__unclassified_d__Bacteria	o__unclassified_d__Bacteria	f__unclassified_d__Bacteria	g__unclassified_d__Bacteria	s__Parcubacteria_group_bacterium_GW2011_GWA2_47_10	8	24	30	14	12	4	12	6	14	26	4	8	162
d__Bacteria	k__unclassified_d__Bacteria	p__Proteobacteria	c__Gammaproteobacteria	o__Chromatiales	f__Ectothiorhodospiraceae	g__Thioalkalivibrio	s__Thioalkalivibrio_thiocyanodenitrificans	12	40	30	120	18	0	2	30	52	26	4	2	336
d__Bacteria	k__unclassified_d__Bacteria	p__Proteobacteria	c__Gammaproteobacteria	o__Methylococcales	f__Methylococcaceae	g__Methylobacter	s__Methylobacter_luteus	28	142	108	46	38	60	38	40	92	80	18	40	730
d__Bacteria	k__unclassified_d__Bacteria	p__Proteobacteria	c__Epsilonproteobacteria	o__Campylobacterales	f__Campylobacteraceae	g__Sulfurospirillum	s__Sulfurospirillum_cavolei	78	120	106	32	16	30	4	262	208	120	20	6	1002
d__Bacteria	k__unclassified_d__Bacteria	p__Proteobacteria	c__Betaproteobacteria	o__Burkholderiales	f__Burkholderiaceae	g__Burkholderia	s__Burkholderia_sp._MSMB0852	94	136	494	6	16	8	120	68	92	10	6	30	1080
d__Bacteria	k__unclassified_d__Bacteria	p__Proteobacteria	c__Betaproteobacteria	o__Burkholderiales	f__Burkholderiaceae	g__Burkholderia	s__Burkholderia_sp._MSMB0856	0	22	2	6	2	10	14	4	0	0	0	2	62
d__Bacteria	k__unclassified_d__Bacteria	p__Actinobacteria	c__Actinobacteria	o__Streptomycetales	f__Streptomycetaceae	g__Streptomyces	s__Streptomyces_sp._CNT360	0	0	2	8	8	0	6	0	0	0	0	2	26
d__Bacteria	k__unclassified_d__Bacteria	p__Bacteroidetes	c__Bacteroidia	o__Bacteroidales	f__Porphyromonadaceae	g__Porphyromonas	s__Porphyromonas_somerae	6586	5040	354	16458	37634	22826	19568	812	828	8414	24212	838	143570
d__Bacteria	k__unclassified_d__Bacteria	p__Firmicutes	c__Clostridia	o__Clostridiales	f__Ruminococcaceae	g__Ruminococcus	s__Ruminococcus_sp._NK3A76	4574	10928	10158	6836	9008	7774	4930	5524	8994	6684	4962	4158	84530
d__Bacteria	k__unclassified_d__Bacteria	p__Actinobacteria	c__Thermoleophilia	o__Solirubrobacterales	f__Patulibacteraceae	g__Patulibacter	s__Patulibacter_americanus	2	0	0	4	10	0	0	0	0	0	0	6	22
d__Eukaryota	k__Metazoa	p__Chordata	c__Actinopteri	o__unclassified_c__Actinopteri	f__Sciaenidae	g__Larimichthys	s__Larimichthys_crocea	0	0	2	0	0	0	0	0	0	0	0	0	2
d__Bacteria	k__unclassified_d__Bacteria	p__Bacteroidetes	c__Bacteroidia	o__Bacteroidales	f__unclassified_o__Bacteroidales	g__Candidatus_Symbiothrix	s__Candidatus_Symbiothrix_dinenymphae	2342	3296	2270	1692	3906	2190	3842	2332	3248	1660	1994	1904	30676
d__Bacteria	k__unclassified_d__Bacteria	p__Firmicutes	c__Bacilli	o__Bacillales	f__Bacillaceae	g__Geobacillus	s__Geobacillus_caldoxylosilyticus	530	2186	850	122	502	272	90	872	2912	300	150	398	9184
d__Bacteria	k__unclassified_d__Bacteria	p__Firmicutes	c__Clostridia	o__Clostridiales	f__Lachnospiraceae	g__Fusicatenibacter	s__Fusicatenibacter_saccharivorans	45158	118562	71748	20846	33864	27804	29308	65720	129768	62248	13314	26672	645012
d__Bacteria	k__unclassified_d__Bacteria	p__Actinobacteria	c__Actinobacteria	o__Micrococcales	f__Cellulomonadaceae	g__Cellulomonas	s__Cellulomonas_carbonis	0	4	8	4	0	2	0	0	0	0	0	8	26
d__Bacteria	k__unclassified_d__Bacteria	p__Firmicutes	c__Bacilli	o__Bacillales	f__Bacillaceae	g__Gracilibacillus	s__Gracilibacillus_boraciitolerans	118	310	178	110	62	90	100	122	282	164	66	66	1668
d__Eukaryota	k__Viridiplantae	p__Streptophyta	c__unclassified_p__Streptophyta	o__Solanales	f__Solanaceae	g__Solanum	s__Solanum_carolinense	20	0	0	0	0	0	0	0	0	0	0	0	20
d__Bacteria	k__unclassified_d__Bacteria	p__Bacteroidetes	c__Bacteroidia	o__Bacteroidales	f__Bacteroidaceae	g__Bacteroides	s__Bacteroides_acidifaciens	108618	28014	55254	40932	113396	170028	113170	57322	6682	36198	122598	63438	915650
d__Archaea	k__unclassified_d__Archaea	p__Thaumarchaeota	c__unclassified_p__Thaumarchaeota	o__unclassified_p__Thaumarchaeota	f__unclassified_p__Thaumarchaeota	g__unclassified_p__Thaumarchaeota	s__uncultured_marine_thaumarchaeote_KM3_82_A11	4	2	6	0	4	2	0	0	4	0	0	0	22
d__Bacteria	k__unclassified_d__Bacteria	p__Actinobacteria	c__Actinobacteria	o__Corynebacteriales	f__Nocardiaceae	g__Nocardia	s__Nocardia_jiangxiensis	0	0	0	0	4	2	4	0	0	0	0	2	12
d__Bacteria	k__unclassified_d__Bacteria	p__Bacteroidetes	c__Bacteroidia	o__Bacteroidales	f__Porphyromonadaceae	g__Tannerella	s__Tannerella_sp._oral_taxon_BU063	7628	7090	7682	16044	19732	13312	23124	3526	2096	5334	17956	14168	137692
d__Bacteria	k__unclassified_d__Bacteria	p__Proteobacteria	c__Deltaproteobacteria	o__Desulfovibrionales	f__Desulfomicrobiaceae	g__Desulfomicrobium	s__Desulfomicrobium_orale	188	398	454	100	118	126	222	146	354	244	74	80	2504
d__Bacteria	k__unclassified_d__Bacteria	p__Firmicutes	c__Bacilli	o__Bacillales	f__Bacillaceae	g__Bacillus	s__Bacillus_sp._NSP2.1	0	0	0	0	0	0	0	0	6	0	0	0	6
d__Bacteria	k__unclassified_d__Bacteria	p__Chloroflexi	c__Chloroflexia	o__Chloroflexales	f__Chloroflexaceae	g__Chloroflexus	s__Chloroflexus_sp._MS-G	98	86	162	208	140	70	224	58	108	108	134	210	1606
d__Bacteria	k__unclassified_d__Bacteria	p__Proteobacteria	c__Betaproteobacteria	o__Burkholderiales	f__Burkholderiaceae	g__Caballeronia	s__Paraburkholderia_glathei	8	0	22	8	16	4	4	30	4	8	6	8	118
d__Archaea	k__unclassified_d__Archaea	p__Candidatus_Bathyarchaeota	c__unclassified_p__Candidatus_Bathyarchaeota	o__unclassified_p__Candidatus_Bathyarchaeota	f__unclassified_p__Candidatus_Bathyarchaeota	g__unclassified_p__Candidatus_Bathyarchaeota	s__Candidatus_Bathyarchaeota_archaeon_B26-1	2	18	6	4	4	4	34	10	4	2	0	8	96
d__Bacteria	k__unclassified_d__Bacteria	p__Actinobacteria	c__Actinobacteria	o__Bifidobacteriales	f__Bifidobacteriaceae	g__Bifidobacterium	s__Bifidobacterium_ruminantium	28	4	38	580	62	14	48	82	68	22	42	14	1002
d__Bacteria	k__unclassified_d__Bacteria	p__Firmicutes	c__Clostridia	o__Clostridiales	f__Lachnospiraceae	g__unclassified_f__Lachnospiraceae	s__Lachnospiraceae_bacterium_ND2006	13254	24502	20514	4196	7752	5408	6856	17830	27554	15932	2590	4938	151326
d__Bacteria	k__unclassified_d__Bacteria	p__Proteobacteria	c__Gammaproteobacteria	o__Thiotrichales	f__Thiotrichaceae	g__Thiomargarita	s__Candidatus_Thiomargarita_nelsonii	152	428	574	88	158	60	72	198	186	186	20	124	2246
d__Eukaryota	k__Viridiplantae	p__Streptophyta	c__unclassified_p__Streptophyta	o__Solanales	f__Solanaceae	g__Solanum	s__Solanum_melongena	26	0	0	0	0	0	0	0	0	0	0	0	26
d__Bacteria	k__unclassified_d__Bacteria	p__Firmicutes	c__Bacilli	o__Bacillales	f__Bacillaceae	g__Bacillus	s__Bacillus_koreensis	636	2652	876	196	400	412	274	1086	3114	558	126	406	10736
d__Bacteria	k__unclassified_d__Bacteria	p__Firmicutes	c__Negativicutes	o__Selenomonadales	f__Veillonellaceae	g__Selenomonas	s__Selenomonas_sp._FOBRC9	56	56	198	34	108	36	44	62	76	80	32	60	842
d__Bacteria	k__unclassified_d__Bacteria	p__Firmicutes	c__Clostridia	o__Clostridiales	f__Lachnospiraceae	g__Lachnoanaerobaculum	s__Lachnoanaerobaculum_sp._OBRC5-5	990	2474	2946	1368	1886	886	2576	1678	2206	1660	770	1540	20980
d__Bacteria	k__unclassified_d__Bacteria	p__Proteobacteria	c__Gammaproteobacteria	o__unclassified_c__Gammaproteobacteria	f__unclassified_c__Gammaproteobacteria	g__unclassified_c__Gammaproteobacteria	s__OM182_bacterium_BACL3_MAG-120507-bin80	0	2	2	4	6	0	24	8	0	0	0	0	46
d__Bacteria	k__unclassified_d__Bacteria	p__Firmicutes	c__Negativicutes	o__Selenomonadales	f__Veillonellaceae	g__Selenomonas	s__Selenomonas_sp._FOBRC6	372	682	1022	168	526	102	380	334	462	340	80	170	4638
d__Bacteria	k__unclassified_d__Bacteria	p__candidate_division_Zixibacteria	c__unclassified_p__candidate_division_Zixibacteria	o__unclassified_p__candidate_division_Zixibacteria	f__unclassified_p__candidate_division_Zixibacteria	g__unclassified_p__candidate_division_Zixibacteria	s__candidate_division_Zixibacteria_bacterium_SM23_81	82	58	54	22	50	32	40	52	34	2	8	44	478
d__Bacteria	k__unclassified_d__Bacteria	p__Proteobacteria	c__Betaproteobacteria	o__Rhodocyclales	f__Rhodocyclaceae	g__Methyloversatilis	s__Methyloversatilis_discipulorum	0	0	4	0	10	0	0	0	0	0	0	0	14
d__Bacteria	k__unclassified_d__Bacteria	p__unclassified_d__Bacteria	c__unclassified_d__Bacteria	o__unclassified_d__Bacteria	f__unclassified_d__Bacteria	g__unclassified_d__Bacteria	s__bacterium_JKG1	10	58	48	24	40	36	72	58	40	52	16	56	510
d__Bacteria	k__unclassified_d__Bacteria	p__Firmicutes	c__Bacilli	o__Bacillales	f__Bacillaceae	g__Bacillus	s__Bacillus_okhensis	128	374	298	168	452	398	612	166	414	222	84	366	3682
d__Bacteria	k__unclassified_d__Bacteria	p__Proteobacteria	c__Betaproteobacteria	o__unclassified_c__Betaproteobacteria	f__unclassified_c__Betaproteobacteria	g__Candidatus_Accumulibacter	s__Candidatus_Accumulibacter_sp._SK-02	16	30	12	6	0	10	4	6	14	22	2	2	124
d__Bacteria	k__unclassified_d__Bacteria	p__Firmicutes	c__Bacilli	o__Lactobacillales	f__Lactobacillaceae	g__Lactobacillus	s__Lactobacillus_spicheri	18	4	2	24	12	12	2	60	10	8	4	6	162
d__Bacteria	k__unclassified_d__Bacteria	p__Proteobacteria	c__Betaproteobacteria	o__unclassified_c__Betaproteobacteria	f__unclassified_c__Betaproteobacteria	g__Candidatus_Accumulibacter	s__Candidatus_Accumulibacter_sp._SK-01	32	52	34	12	26	8	14	42	40	26	4	22	312
d__Bacteria	k__unclassified_d__Bacteria	p__Proteobacteria	c__Gammaproteobacteria	o__Enterobacteriales	f__Enterobacteriaceae	g__Pantoea	s__Pantoea_dispersa	10	10	58	6	20	4	0	2	44	0	10	0	164
d__Bacteria	k__unclassified_d__Bacteria	p__Firmicutes	c__Clostridia	o__Clostridiales	f__Clostridiaceae	g__Clostridium	s__Clostridium_perfringens	4614	11308	10354	4886	4950	4014	5796	5830	9710	8802	1840	3716	75820
d__Bacteria	k__unclassified_d__Bacteria	p__Bacteroidetes	c__Cytophagia	o__Cytophagales	f__Cyclobacteriaceae	g__Algoriphagus	s__Algoriphagus_mannitolivorans	0	0	0	0	0	0	2	0	0	0	0	0	2
d__Bacteria	k__unclassified_d__Bacteria	p__Firmicutes	c__Bacilli	o__Bacillales	f__Bacillaceae	g__Bacillus	s__Bacillus_sp._NRRL_B-14911	14	20	38	30	42	24	96	32	22	66	22	10	416
d__Bacteria	k__unclassified_d__Bacteria	p__Actinobacteria	c__Actinobacteria	o__Corynebacteriales	f__Williamsiaceae	g__Williamsia	s__Williamsia_sp._D3	14	0	2	0	8	10	2	0	40	0	0	2	78
d__Bacteria	k__unclassified_d__Bacteria	p__Chloroflexi	c__Anaerolineae	o__Anaerolineales	f__Anaerolineaceae	g__Bellilinea	s__Bellilinea_caldifistulae	46	88	82	10	10	44	100	82	134	94	8	34	732
d__Bacteria	k__unclassified_d__Bacteria	p__Firmicutes	c__Clostridia	o__Clostridiales	f__Clostridiaceae	g__Clostridium	s__Clostridium_tunisiense	5962	11242	15430	3372	6944	3178	8096	7620	11318	6528	2218	5330	87238
d__Archaea	k__unclassified_d__Archaea	p__Candidatus_Bathyarchaeota	c__unclassified_p__Candidatus_Bathyarchaeota	o__unclassified_p__Candidatus_Bathyarchaeota	f__unclassified_p__Candidatus_Bathyarchaeota	g__unclassified_p__Candidatus_Bathyarchaeota	s__miscellaneous_Crenarchaeota_group-1_archaeon_SG8-32-3	6	8	6	4	2	0	4	0	18	2	0	4	54
d__Bacteria	k__unclassified_d__Bacteria	p__Firmicutes	c__Clostridia	o__Clostridiales	f__Eubacteriaceae	g__Eubacterium	s__Eubacterium_limosum	12470	26954	25582	9050	13562	8884	15962	17026	26682	21448	4496	9310	191426
d__Bacteria	k__unclassified_d__Bacteria	p__Firmicutes	c__Negativicutes	o__Selenomonadales	f__Veillonellaceae	g__Megasphaera	s__Megasphaera_sp._MJR9396C	404	608	514	220	434	142	292	504	390	390	154	306	4358
d__Bacteria	k__unclassified_d__Bacteria	p__Proteobacteria	c__Gammaproteobacteria	o__Enterobacteriales	f__Enterobacteriaceae	g__Chania	s__Chania_multitudinisentens	14	52	46	2	12	2	18	0	40	0	4	2	192
d__Bacteria	k__unclassified_d__Bacteria	p__Proteobacteria	c__Gammaproteobacteria	o__Enterobacteriales	f__Enterobacteriaceae	g__Enterobacter	s__Enterobacter_hormaechei	0	0	0	0	0	2	10	0	0	0	0	0	12
d__Bacteria	k__unclassified_d__Bacteria	p__Actinobacteria	c__Actinobacteria	o__Streptosporangiales	f__Nocardiopsaceae	g__Nocardiopsis	s__Nocardiopsis_potens	10	10	34	16	18	8	2	8	12	10	0	0	128
d__Eukaryota	k__Fungi	p__Ascomycota	c__Sordariomycetes	o__Hypocreales	f__Ophiocordycipitaceae	g__Hirsutella	s__Hirsutella_minnesotensis	4	2	2	4	2	2	6	4	6	6	0	4	42
d__Bacteria	k__unclassified_d__Bacteria	p__Actinobacteria	c__Actinobacteria	o__Actinomycetales	f__Actinomycetaceae	g__Actinomyces	s__Actinomyces_meyeri	4	0	0	6	10	0	50	8	0	0	8	8	94
d__Bacteria	k__unclassified_d__Bacteria	p__Proteobacteria	c__Gammaproteobacteria	o__Vibrionales	f__Vibrionaceae	g__Vibrio	s__Vibrio_cyclitrophicus	236	162	40	550	1078	680	424	72	74	250	690	6	4262
d__Bacteria	k__unclassified_d__Bacteria	p__Proteobacteria	c__Alphaproteobacteria	o__Rhodospirillales	f__Rhodospirillaceae	g__Elstera	s__Elstera_litoralis	10	4	8	8	18	12	2	6	6	14	0	10	98
d__Bacteria	k__unclassified_d__Bacteria	p__Actinobacteria	c__Actinobacteria	o__Bifidobacteriales	f__Bifidobacteriaceae	g__Bifidobacterium	s__Bifidobacterium_choerinum	100	144	604	1186	362	102	202	106	140	80	26	286	3338
d__Bacteria	k__unclassified_d__Bacteria	p__Bacteroidetes	c__Flavobacteriia	o__Flavobacteriales	f__Cryomorphaceae	g__Crocinitomix	s__Crocinitomix_catalasitica	0	2	0	6	0	0	8	0	0	0	0	0	16
d__Viruses	k__unclassified_d__Viruses	p__unclassified_d__Viruses	c__unclassified_d__Viruses	o__Caudovirales	f__Siphoviridae	g__unclassified_f__Siphoviridae	s__Clostridium_phage_vB_CpeS-CP51	142	514	294	58	78	44	78	118	346	188	66	82	2008
d__Bacteria	k__unclassified_d__Bacteria	p__Actinobacteria	c__Actinobacteria	o__Streptomycetales	f__Streptomycetaceae	g__Streptomyces	s__Streptomyces_sp._FxanaA7	6	22	10	8	6	4	8	10	12	0	0	0	86
d__Bacteria	k__unclassified_d__Bacteria	p__Bacteroidetes	c__Bacteroidia	o__Bacteroidales	f__Bacteroidaceae	g__Bacteroides	s__Bacteroides_salanitronis	24736	18028	29470	35496	35798	31052	72876	22358	10830	15430	37674	35600	369348
d__Bacteria	k__unclassified_d__Bacteria	p__Thermotogae	c__Thermotogae	o__Petrotogales	f__unclassified_o__Petrotogales	g__Marinitoga	s__Marinitoga_piezophila	24	132	206	20	60	42	72	48	78	124	32	70	908
d__Bacteria	k__unclassified_d__Bacteria	p__Firmicutes	c__Bacilli	o__Lactobacillales	f__Lactobacillaceae	g__Lactobacillus	s__Lactobacillus_parafarraginis	32	202	124	34	28	38	80	82	74	134	10	18	856
d__Bacteria	k__unclassified_d__Bacteria	p__Firmicutes	c__Bacilli	o__Lactobacillales	f__Carnobacteriaceae	g__Trichococcus	s__Trichococcus_sp._ES5	1084	3834	2960	822	528	1000	1504	2240	3452	4340	550	384	22698
d__Bacteria	k__unclassified_d__Bacteria	p__Proteobacteria	c__Deltaproteobacteria	o__Desulfovibrionales	f__Desulfovibrionaceae	g__Desulfovibrio	s__Desulfovibrio_sp._6_1_46AFAA	300	942	1206	518	252	506	758	504	652	1340	254	182	7414
d__Bacteria	k__unclassified_d__Bacteria	p__Firmicutes	c__Clostridia	o__Clostridiales	f__Ruminococcaceae	g__Ruminiclostridium	s__[Clostridium]_viride	11984	15976	28214	13056	11132	8722	26088	9306	11400	6384	8884	18374	169520
d__Bacteria	k__unclassified_d__Bacteria	p__Firmicutes	c__Bacilli	o__Bacillales	f__Staphylococcaceae	g__Jeotgalicoccus	s__Jeotgalicoccus_sp._13MG44_air	204	296	280	108	144	86	108	46	156	18	12	58	1516
d__Bacteria	k__unclassified_d__Bacteria	p__Proteobacteria	c__Alphaproteobacteria	o__Rhizobiales	f__Methylocystaceae	g__Terasakiella	s__Terasakiella_pusilla	14	30	36	4	4	14	14	22	22	2	2	2	166
d__Bacteria	k__unclassified_d__Bacteria	p__Proteobacteria	c__Gammaproteobacteria	o__Pseudomonadales	f__Moraxellaceae	g__Psychrobacter	s__Psychrobacter_phenylpyruvicus	0	0	0	2	0	0	6	14	0	0	0	0	22
d__Bacteria	k__unclassified_d__Bacteria	p__Spirochaetes	c__Spirochaetia	o__Spirochaetales	f__Spirochaetaceae	g__Treponema	s__Treponema_phagedenis	394	1180	1300	336	558	314	958	694	690	502	238	334	7498
d__Bacteria	k__unclassified_d__Bacteria	p__Firmicutes	c__Clostridia	o__Clostridiales	f__Lachnospiraceae	g__Roseburia	s__Roseburia_inulinivorans	73588	142288	149234	46164	51210	46268	76154	92188	146990	109342	23928	43772	1001126
d__Bacteria	k__unclassified_d__Bacteria	p__Firmicutes	c__Bacilli	o__Bacillales	f__Bacillaceae	g__Halobacillus	s__Halobacillus_sp._BBL2006	4	6	6	18	14	6	18	4	0	34	8	8	126
d__Bacteria	k__unclassified_d__Bacteria	p__Firmicutes	c__Bacilli	o__Bacillales	f__Planococcaceae	g__Viridibacillus	s__Viridibacillus_arvi	102	506	40	30	24	30	20	66	294	50	10	14	1186
d__Bacteria	k__unclassified_d__Bacteria	p__Bacteroidetes	c__Bacteroidia	o__Bacteroidales	f__Porphyromonadaceae	g__Odoribacter	s__Odoribacter_splanchnicus	17072	14708	17340	23172	27360	23344	44782	37144	3170	8406	30182	33364	280044
d__Bacteria	k__unclassified_d__Bacteria	p__Actinobacteria	c__Coriobacteriia	o__Coriobacteriales	f__Atopobiaceae	g__Atopobium	s__Atopobium_sp._BV3Ac4	44	56	98	226	140	42	96	36	22	68	32	58	918
d__Bacteria	k__unclassified_d__Bacteria	p__Firmicutes	c__Bacilli	o__Bacillales	f__Bacillaceae	g__Geobacillus	s__Geobacillus_kaustophilus	498	194	726	194	260	158	14	602	102	292	140	244	3424
d__Bacteria	k__unclassified_d__Bacteria	p__Firmicutes	c__Clostridia	o__Clostridiales	f__Ruminococcaceae	g__Ruminococcus	s__Ruminococcus_sp._SR1/5	4854	6158	9052	3106	5588	2558	8086	4946	6490	3956	2136	3564	60494
d__Bacteria	k__unclassified_d__Bacteria	p__Proteobacteria	c__Betaproteobacteria	o__Burkholderiales	f__Sutterellaceae	g__Sutterella	s__Sutterella_sp._CAG:351	66	58	18	1316	754	378	316	44	24	80	492	366	3912
d__Bacteria	k__unclassified_d__Bacteria	p__Bacteroidetes	c__Flavobacteriia	o__Flavobacteriales	f__Flavobacteriaceae	g__Flavobacterium	s__Flavobacterium_sp._KMS	404	308	474	368	592	234	202	310	142	218	166	214	3632
d__Bacteria	k__unclassified_d__Bacteria	p__Actinobacteria	c__Actinobacteria	o__Frankiales	f__Sporichthyaceae	g__Sporichthya	s__Sporichthya_polymorpha	0	6	6	0	0	6	14	4	0	0	4	2	42
d__Bacteria	k__unclassified_d__Bacteria	p__Firmicutes	c__Erysipelotrichia	o__Erysipelotrichales	f__Erysipelotrichaceae	g__Erysipelatoclostridium	s__[Clostridium]_saccharogumia	4552	8218	7928	3404	4120	3284	5352	6196	7212	8874	1506	2668	63314
d__Bacteria	k__unclassified_d__Bacteria	p__Firmicutes	c__Clostridia	o__Clostridiales	f__Clostridiaceae	g__Clostridium	s__Clostridium_cylindrosporum	620	1906	1270	494	734	488	618	846	2152	808	214	600	10750
d__Bacteria	k__unclassified_d__Bacteria	p__Actinobacteria	c__Actinobacteria	o__Micrococcales	f__Microbacteriaceae	g__Plantibacter	s__unclassified_g__Plantibacter	0	0	2	0	2	0	0	0	0	4	4	4	16
d__Bacteria	k__unclassified_d__Bacteria	p__Bacteroidetes	c__Bacteroidia	o__Bacteroidales	f__Porphyromonadaceae	g__Dysgonomonas	s__Dysgonomonas_sp._HGC4	1650	2166	2764	5276	2270	2598	8018	286	250	724	5740	7822	39564
d__Bacteria	k__unclassified_d__Bacteria	p__Proteobacteria	c__Betaproteobacteria	o__Hydrogenophilales	f__Hydrogenophilaceae	g__Tepidiphilus	s__Tepidiphilus_thermophilus	2	2	0	4	2	6	10	14	2	2	0	0	44
d__Eukaryota	k__unclassified_d__Eukaryota	p__Apicomplexa	c__Aconoidasida	o__unclassified_c__Aconoidasida	f__Babesiidae	g__Babesia	s__Babesia_bigemina	6	52	36	14	8	12	4	42	46	82	12	40	354
d__Bacteria	k__unclassified_d__Bacteria	p__Proteobacteria	c__Gammaproteobacteria	o__Alteromonadales	f__Colwelliaceae	g__Thalassomonas	s__Thalassomonas_viridans	6	8	16	4	8	0	16	12	4	0	0	2	76
d__Bacteria	k__unclassified_d__Bacteria	p__Firmicutes	c__Clostridia	o__Clostridiales	f__Lachnospiraceae	g__Butyrivibrio	s__unclassified_g__Butyrivibrio	9038	27548	26770	10786	9328	11230	16034	16494	24594	33630	6164	6262	197878
d__Bacteria	k__unclassified_d__Bacteria	p__Thermotogae	c__Thermotogae	o__Kosmotogales	f__Kosmotogaceae	g__Mesotoga	s__Mesotoga_infera	568	132	188	188	90	348	262	212	48	60	122	248	2466
d__Bacteria	k__unclassified_d__Bacteria	p__Firmicutes	c__Bacilli	o__Bacillales	f__Staphylococcaceae	g__Staphylococcus	s__Staphylococcus_saprophyticus	174	386	316	58	148	26	212	168	162	68	50	168	1936
d__Bacteria	k__unclassified_d__Bacteria	p__Actinobacteria	c__Actinobacteria	o__Micrococcales	f__Intrasporangiaceae	g__Intrasporangium	s__Intrasporangium_chromatireducens	6	0	0	0	12	0	0	0	2	0	0	0	20
d__Bacteria	k__unclassified_d__Bacteria	p__Actinobacteria	c__Actinobacteria	o__Corynebacteriales	f__Nocardiaceae	g__Nocardia	s__Nocardia_mikamii	36	72	58	2	12	2	86	56	114	64	8	24	534
d__Bacteria	k__unclassified_d__Bacteria	p__Chloroflexi	c__Anaerolineae	o__unclassified_c__Anaerolineae	f__unclassified_c__Anaerolineae	g__unclassified_c__Anaerolineae	s__Anaerolineae_bacterium_SM23__63	268	90	110	94	204	214	360	418	40	106	90	166	2160
d__Bacteria	k__unclassified_d__Bacteria	p__Tenericutes	c__Mollicutes	o__Mycoplasmatales	f__Mycoplasmataceae	g__Mycoplasma	s__Mycoplasma_sp._CAG:472	2314	396	1020	394	366	278	452	552	792	208	46	94	6912
d__Bacteria	k__unclassified_d__Bacteria	p__Firmicutes	c__Bacilli	o__Bacillales	f__Bacillaceae	g__Bacillus	s__Bacillus_sp._Leaf13	22	32	66	8	20	20	70	16	32	0	2	16	304
d__Bacteria	k__unclassified_d__Bacteria	p__unclassified_d__Bacteria	c__unclassified_d__Bacteria	o__unclassified_d__Bacteria	f__unclassified_d__Bacteria	g__unclassified_d__Bacteria	s__Parcubacteria_group_bacterium_GW2011_GWC2_44_22	14	36	34	20	20	4	0	8	2	40	14	12	204
d__Bacteria	k__unclassified_d__Bacteria	p__Bacteroidetes	c__Bacteroidia	o__Bacteroidales	f__Prevotellaceae	g__Prevotella	s__Prevotella_sp._AGR2160	3430	3108	3948	7208	10202	6718	12834	1418	754	2436	8348	8532	68936
d__Eukaryota	k__Metazoa	p__Arthropoda	c__Malacostraca	o__Decapoda	f__Varunidae	g__Neohelice	s__Neohelice_granulata	0	28	30	20	14	22	4	22	16	20	6	8	190
d__Archaea	k__unclassified_d__Archaea	p__Euryarchaeota	c__Halobacteria	o__Haloferacales	f__Haloferacaceae	g__Halolamina	s__Halolamina_rubra	494	138	794	76	196	112	0	518	60	224	10	40	2662
d__Bacteria	k__unclassified_d__Bacteria	p__Actinobacteria	c__Actinobacteria	o__Micrococcales	f__Microbacteriaceae	g__Microbacterium	s__Microbacterium_sp._TNHR37B	98	336	320	206	214	52	286	176	174	210	156	116	2344
d__Bacteria	k__unclassified_d__Bacteria	p__Firmicutes	c__Bacilli	o__Bacillales	f__Bacillaceae	g__Bacillus	s__Bacillus_sp._NSP9.1	212	320	920	480	562	194	618	180	306	466	328	408	4994
d__Bacteria	k__unclassified_d__Bacteria	p__Firmicutes	c__Clostridia	o__Clostridiales	f__Oscillospiraceae	g__Oscillibacter	s__Oscillibacter_ruminantium	32214	53714	98614	14652	31886	18456	47544	30290	41862	27186	9488	20246	426152
d__Bacteria	k__unclassified_d__Bacteria	p__Candidatus_Falkowbacteria	c__unclassified_p__Candidatus_Falkowbacteria	o__unclassified_p__Candidatus_Falkowbacteria	f__unclassified_p__Candidatus_Falkowbacteria	g__unclassified_p__Candidatus_Falkowbacteria	s__Candidatus_Falkowbacteria_bacterium_GW2011_GWF2_43_32	4	0	8	2	4	0	0	0	0	0	0	0	18
d__Bacteria	k__unclassified_d__Bacteria	p__Proteobacteria	c__Gammaproteobacteria	o__Chromatiales	f__Chromatiaceae	g__Thioflavicoccus	s__Thioflavicoccus_mobilis	0	2	0	0	4	8	0	0	0	6	0	2	22
d__Bacteria	k__unclassified_d__Bacteria	p__Bacteroidetes	c__Flavobacteriia	o__Flavobacteriales	f__Flavobacteriaceae	g__Psychroserpens	s__Psychroserpens_sp._Hel_I_66	502	294	496	474	902	340	204	484	162	296	318	188	4660
d__Bacteria	k__unclassified_d__Bacteria	p__Proteobacteria	c__Betaproteobacteria	o__Rhodocyclales	f__Rhodocyclaceae	g__Methyloversatilis	s__Methyloversatilis_universalis	18	16	16	8	8	2	20	22	4	10	0	4	128
d__Bacteria	k__unclassified_d__Bacteria	p__Proteobacteria	c__Gammaproteobacteria	o__Pasteurellales	f__Pasteurellaceae	g__Necropsobacter	s__Necropsobacter_rosorum	42	152	130	32	64	32	34	52	60	68	10	36	712
d__Bacteria	k__unclassified_d__Bacteria	p__Bacteroidetes	c__Bacteroidia	o__Bacteroidales	f__Porphyromonadaceae	g__Sanguibacteroides	s__Sanguibacteroides_justesenii	3984	3680	4236	8798	11106	8082	15238	1608	542	1762	9984	11020	80040
d__Bacteria	k__unclassified_d__Bacteria	p__Firmicutes	c__Clostridia	o__Clostridiales	f__Clostridiaceae	g__Clostridium	s__Clostridium_sp._CAG:678	9902	16780	29206	7194	13052	15368	17336	10562	14632	10812	4620	12506	161970
d__Eukaryota	k__Metazoa	p__Chordata	c__Aves	o__Galliformes	f__Phasianidae	g__Gallus	s__Gallus_gallus	10	30	42	32	28	18	10	26	20	70	22	12	320
d__Bacteria	k__unclassified_d__Bacteria	p__Fusobacteria	c__Fusobacteriia	o__Fusobacteriales	f__Leptotrichiaceae	g__Leptotrichia	s__Leptotrichia_sp._oral_taxon_212	218	400	480	182	168	180	204	294	450	378	90	126	3170
d__Bacteria	k__unclassified_d__Bacteria	p__Fusobacteria	c__Fusobacteriia	o__Fusobacteriales	f__Leptotrichiaceae	g__Leptotrichia	s__Leptotrichia_sp._oral_taxon_215	1544	3132	4216	1140	1732	1322	2126	2438	2316	3034	690	1030	24720
d__Bacteria	k__unclassified_d__Bacteria	p__Proteobacteria	c__Gammaproteobacteria	o__Vibrionales	f__Vibrionaceae	g__Vibrio	s__Vibrio_sp._16	32	42	110	4	36	24	124	8	48	6	0	24	458
d__Bacteria	k__unclassified_d__Bacteria	p__Bacteroidetes	c__Flavobacteriia	o__Flavobacteriales	f__Flavobacteriaceae	g__Elizabethkingia	s__Elizabethkingia_meningoseptica	706	238	354	200	766	738	774	124	160	190	310	136	4696
d__Bacteria	k__unclassified_d__Bacteria	p__Actinobacteria	c__Actinobacteria	o__Micrococcales	f__Dermabacteraceae	g__Dermabacter	s__Dermabacter_sp._HFH0086	4	4	6	10	4	10	2	6	2	0	2	2	52
d__Bacteria	k__unclassified_d__Bacteria	p__Actinobacteria	c__Actinobacteria	o__Micrococcales	f__Micrococcaceae	g__Arthrobacter	s__Arthrobacter_sp._Hiyo6	0	0	0	132	16	0	0	0	0	0	0	0	148
d__Bacteria	k__unclassified_d__Bacteria	p__Firmicutes	c__Negativicutes	o__Selenomonadales	f__Veillonellaceae	g__Selenomonas	s__unclassified_g__Selenomonas	152	242	214	72	98	70	42	346	364	150	40	46	1836
d__Bacteria	k__unclassified_d__Bacteria	p__Firmicutes	c__Clostridia	o__Clostridiales	f__Clostridiaceae	g__Clostridium	s__Clostridium_sp._CAG:921	910	1202	1410	650	618	380	5504	688	1248	792	174	310	13886
d__Bacteria	k__unclassified_d__Bacteria	p__Firmicutes	c__Bacilli	o__Bacillales	f__Paenibacillaceae	g__Paenibacillus	s__Paenibacillus_alginolyticus	1354	4048	1790	312	938	784	536	2032	5338	1090	242	718	19182
d__Bacteria	k__unclassified_d__Bacteria	p__Bacteroidetes	c__Bacteroidia	o__Bacteroidales	f__Prevotellaceae	g__Alloprevotella	s__Alloprevotella_rava	7434	4418	6736	8302	10278	5580	8700	7004	1834	3268	7034	9502	80090
d__Bacteria	k__unclassified_d__Bacteria	p__Bacteroidetes	c__Bacteroidia	o__Bacteroidales	f__Bacteroidaceae	g__Bacteroides	s__Bacteroides_coprophilus_CAG:333	36	46	88	100	124	88	184	26	2	40	78	140	952
d__Bacteria	k__unclassified_d__Bacteria	p__Firmicutes	c__Negativicutes	o__Selenomonadales	f__Veillonellaceae	g__unclassified_f__Veillonellaceae	s__Veillonellaceae_bacterium_KA00182	120	204	254	30	114	52	84	160	138	86	40	120	1402
d__Bacteria	k__unclassified_d__Bacteria	p__Firmicutes	c__Clostridia	o__Clostridiales	f__Lachnospiraceae	g__Butyrivibrio	s__Butyrivibrio_sp._XBB1001	4712	8720	9480	3044	4486	5342	4666	5364	8300	9068	2750	2306	68238
d__Bacteria	k__unclassified_d__Bacteria	p__Proteobacteria	c__Gammaproteobacteria	o__Pseudomonadales	f__Moraxellaceae	g__Acinetobacter	s__unclassified_g__Acinetobacter	32	76	16	16	8	0	4	32	34	22	0	2	242
d__Bacteria	k__unclassified_d__Bacteria	p__Spirochaetes	c__Spirochaetia	o__Spirochaetales	f__Spirochaetaceae	g__Treponema	s__Treponema_vincentii	136	204	394	532	162	138	594	140	188	96	68	128	2780
d__Bacteria	k__unclassified_d__Bacteria	p__Cyanobacteria	c__unclassified_p__Cyanobacteria	o__Chroococcales	f__unclassified_o__Chroococcales	g__Cyanobium	s__Cyanobium_sp._PCC_7001	36	4	430	2	2	0	8	42	4	0	0	2	530
d__Bacteria	k__unclassified_d__Bacteria	p__Actinobacteria	c__Actinobacteria	o__Actinomycetales	f__Actinomycetaceae	g__Mobiluncus	s__Mobiluncus_curtisii	62	96	272	92	32	6	44	100	106	56	10	4	880
d__Bacteria	k__unclassified_d__Bacteria	p__Firmicutes	c__Bacilli	o__Bacillales	f__Bacillaceae	g__Oceanobacillus	s__Oceanobacillus_kimchii	2	0	2	0	4	0	10	0	0	0	0	0	18
d__Bacteria	k__unclassified_d__Bacteria	p__Firmicutes	c__Bacilli	o__Lactobacillales	f__Streptococcaceae	g__Streptococcus	s__Streptococcus_salivarius	320	438	506	376	476	248	666	134	358	188	88	188	3986
d__Archaea	k__unclassified_d__Archaea	p__Euryarchaeota	c__Thermococci	o__Thermococcales	f__Thermococcaceae	g__Pyrococcus	s__Pyrococcus_sp._NA2	34	86	44	12	30	20	14	94	108	72	10	8	532
d__Bacteria	k__unclassified_d__Bacteria	p__Proteobacteria	c__Gammaproteobacteria	o__Vibrionales	f__Vibrionaceae	g__Vibrio	s__Vibrio_sp._MEBiC08052	42	200	96	48	26	14	50	24	146	110	18	34	808
d__Bacteria	k__unclassified_d__Bacteria	p__Firmicutes	c__Bacilli	o__Lactobacillales	f__Streptococcaceae	g__Streptococcus	s__Streptococcus_parasanguinis	178	454	588	168	326	88	230	298	386	262	114	240	3332
d__Bacteria	k__unclassified_d__Bacteria	p__Firmicutes	c__Bacilli	o__Bacillales	f__Paenibacillaceae	g__Paenibacillus	s__Paenibacillus_glucanolyticus	94	464	196	78	58	70	164	100	360	108	32	62	1786
d__Bacteria	k__unclassified_d__Bacteria	p__Actinobacteria	c__Coriobacteriia	o__Eggerthellales	f__Eggerthellaceae	g__Cryptobacterium	s__Cryptobacterium_sp._CAG:338	668	1042	1012	640	732	670	956	924	862	402	224	722	8854
d__Bacteria	k__unclassified_d__Bacteria	p__Firmicutes	c__Clostridia	o__Clostridiales	f__Lachnospiraceae	g__Anaerostipes	s__Anaerostipes_hadrus	20298	42156	33482	11180	13346	9956	16328	23168	40620	28046	5148	10172	253900
d__Bacteria	k__unclassified_d__Bacteria	p__Proteobacteria	c__Alphaproteobacteria	o__Rhodospirillales	f__unclassified_o__Rhodospirillales	g__unclassified_o__Rhodospirillales	s__Rhodospirillales_bacterium_URHD0088	16	26	114	4	52	30	64	46	94	92	26	50	614
d__Bacteria	k__unclassified_d__Bacteria	p__Chlamydiae	c__Chlamydiia	o__Chlamydiales	f__Waddliaceae	g__Waddlia	s__Waddlia_chondrophila	0	62	76	0	364	100	0	44	168	0	22	22	858
d__Bacteria	k__unclassified_d__Bacteria	p__Actinobacteria	c__Actinobacteria	o__Streptomycetales	f__Streptomycetaceae	g__Streptomyces	s__Streptomyces_sp._HNS054	0	2	12	0	4	0	10	0	0	2	0	0	30
d__Bacteria	k__unclassified_d__Bacteria	p__Proteobacteria	c__Alphaproteobacteria	o__Rhizobiales	f__Bradyrhizobiaceae	g__Bradyrhizobium	s__Bradyrhizobium_sp._CCGE-LA001	66	540	64	2	20	34	6	50	294	10	4	14	1104
d__Bacteria	k__unclassified_d__Bacteria	p__Proteobacteria	c__Betaproteobacteria	o__Neisseriales	f__Chromobacteriaceae	g__Chromobacterium	s__Chromobacterium_sp._C-61	414	276	420	366	772	266	208	530	120	230	342	338	4282
d__Bacteria	k__unclassified_d__Bacteria	p__Cyanobacteria	c__unclassified_p__Cyanobacteria	o__Nostocales	f__Nostocaceae	g__Anabaena	s__Anabaena_sp._wa102	0	12	0	0	0	0	0	0	2	0	0	0	14
d__Bacteria	k__unclassified_d__Bacteria	p__Verrucomicrobia	c__Spartobacteria	o__unclassified_c__Spartobacteria	f__unclassified_c__Spartobacteria	g__Candidatus_Xiphinematobacter	s__Candidatus_Xiphinematobacter_sp._Idaho_Grape	16	94	38	8	16	10	40	34	62	40	6	8	372
d__Bacteria	k__unclassified_d__Bacteria	p__Cyanobacteria	c__unclassified_p__Cyanobacteria	o__Stigonematales	f__unclassified_o__Stigonematales	g__Fischerella	s__Fischerella_thermalis	2	4	8	10	6	10	22	4	8	14	0	4	92
d__Bacteria	k__unclassified_d__Bacteria	p__Actinobacteria	c__Actinobacteria	o__Streptomycetales	f__Streptomycetaceae	g__Streptomyces	s__Streptomyces_kanasensis	0	26	0	0	0	0	0	0	0	0	0	0	26
d__Bacteria	k__unclassified_d__Bacteria	p__Firmicutes	c__Bacilli	o__Bacillales	f__Bacillaceae	g__Bacillus	s__Bacillus_coagulans	846	806	1170	452	706	486	1732	894	1148	644	164	438	9486
d__Bacteria	k__unclassified_d__Bacteria	p__Firmicutes	c__Clostridia	o__Clostridiales	f__Lachnospiraceae	g__Coprococcus	s__Coprococcus_comes_CAG:19	2322	3664	4590	1182	1766	1194	2502	2586	4776	3074	896	1444	29996
d__Bacteria	k__unclassified_d__Bacteria	p__Firmicutes	c__Bacilli	o__Lactobacillales	f__Lactobacillaceae	g__unclassified_f__Lactobacillaceae	s__unclassified_f__Lactobacillaceae	12	2	14	20	12	4	0	8	0	4	2	2	80
d__Bacteria	k__unclassified_d__Bacteria	p__Planctomycetes	c__Planctomycetia	o__Planctomycetales	f__Planctomycetaceae	g__Planctopirus	s__Planctopirus_limnophila	0	0	0	0	0	0	0	0	8	4	0	0	12
d__Bacteria	k__unclassified_d__Bacteria	p__Firmicutes	c__Clostridia	o__Clostridiales	f__Eubacteriaceae	g__Eubacterium	s__Eubacterium_sp._CAG:841	4922	8700	8984	2258	3484	2354	3062	5836	8648	3942	1110	2430	55730
d__Bacteria	k__unclassified_d__Bacteria	p__Proteobacteria	c__Gammaproteobacteria	o__Oceanospirillales	f__Oceanospirillaceae	g__Bermanella	s__Bermanella_marisrubri	4	0	2	66	0	130	6	24	0	6	44	126	408
d__Bacteria	k__unclassified_d__Bacteria	p__Proteobacteria	c__Alphaproteobacteria	o__Sphingomonadales	f__Sphingomonadaceae	g__Sphingomonas	s__Sphingomonas_sp._ERG5	4	0	0	0	12	0	0	0	2	2	2	6	28
d__Bacteria	k__unclassified_d__Bacteria	p__Proteobacteria	c__Gammaproteobacteria	o__Methylococcales	f__Methylococcaceae	g__Methylomarinum	s__Methylomarinum_vadi	10	10	12	6	0	0	2	6	4	14	2	6	72
d__Bacteria	k__unclassified_d__Bacteria	p__Firmicutes	c__unclassified_p__Firmicutes	o__unclassified_p__Firmicutes	f__unclassified_p__Firmicutes	g__unclassified_p__Firmicutes	s__Firmicutes_bacterium_CAG:424	28464	57808	51796	14170	17842	17116	23630	32278	64752	31762	8008	13398	361024
d__Bacteria	k__unclassified_d__Bacteria	p__Actinobacteria	c__Coriobacteriia	o__Coriobacteriales	f__Atopobiaceae	g__Atopobium	s__Atopobium_parvulum	252	722	252	1968	278	246	106	138	356	44	42	168	4572
d__Bacteria	k__unclassified_d__Bacteria	p__Proteobacteria	c__Gammaproteobacteria	o__Aeromonadales	f__Succinivibrionaceae	g__Ruminobacter	s__Ruminobacter_sp._RM87	804	1548	2354	586	974	538	1478	1088	2142	1366	434	604	13916
d__Bacteria	k__unclassified_d__Bacteria	p__Proteobacteria	c__Betaproteobacteria	o__Burkholderiales	f__Burkholderiaceae	g__Burkholderia	s__Burkholderia_sp._FL-7-2-10-S1-D7	0	0	0	88	80	28	12	0	4	12	34	20	278
d__Bacteria	k__unclassified_d__Bacteria	p__Firmicutes	c__Bacilli	o__Lactobacillales	f__Enterococcaceae	g__Enterococcus	s__Enterococcus_pallens	1430	2028	2078	638	1102	704	1748	1438	1890	1490	404	652	15602
d__Bacteria	k__unclassified_d__Bacteria	p__Synergistetes	c__Synergistia	o__Synergistales	f__Synergistaceae	g__Jonquetella	s__Jonquetella_sp._BV3C21	86	28	68	14	68	16	126	32	42	14	8	112	614
d__Bacteria	k__unclassified_d__Bacteria	p__Firmicutes	c__Erysipelotrichia	o__Erysipelotrichales	f__Erysipelotrichaceae	g__unclassified_f__Erysipelotrichaceae	s__Erysipelotrichaceae_bacterium_2_2_44A	412	1454	1902	396	724	318	2514	554	662	652	304	570	10462
d__Archaea	k__unclassified_d__Archaea	p__Candidatus_Bathyarchaeota	c__unclassified_p__Candidatus_Bathyarchaeota	o__unclassified_p__Candidatus_Bathyarchaeota	f__unclassified_p__Candidatus_Bathyarchaeota	g__unclassified_p__Candidatus_Bathyarchaeota	s__Candidatus_Bathyarchaeota_archaeon_B23	0	8	10	26	6	2	4	0	8	0	0	0	64
d__Bacteria	k__unclassified_d__Bacteria	p__Bacteroidetes	c__unclassified_p__Bacteroidetes	o__unclassified_p__Bacteroidetes	f__unclassified_p__Bacteroidetes	g__unclassified_p__Bacteroidetes	s__Bacteroidetes_bacterium_oral_taxon_272	834	592	808	1142	2066	1082	1158	1168	250	626	1190	724	11640
d__Bacteria	k__unclassified_d__Bacteria	p__Firmicutes	c__Bacilli	o__Bacillales	f__unclassified_o__Bacillales	g__Exiguobacterium	s__Exiguobacterium_sp._NG55	292	1016	1128	52	318	108	480	304	592	160	112	278	4840
d__Bacteria	k__unclassified_d__Bacteria	p__Firmicutes	c__Erysipelotrichia	o__Erysipelotrichales	f__Erysipelotrichaceae	g__Coprobacillus	s__Coprobacillus_sp._CAG:826	514	868	698	550	432	666	242	800	950	1072	390	902	8084
d__Bacteria	k__unclassified_d__Bacteria	p__Firmicutes	c__Bacilli	o__Lactobacillales	f__Leuconostocaceae	g__Fructobacillus	s__Fructobacillus_fructosus	2	0	4	4	4	0	2	18	4	0	8	0	46
d__Bacteria	k__unclassified_d__Bacteria	p__Firmicutes	c__unclassified_p__Firmicutes	o__unclassified_p__Firmicutes	f__unclassified_p__Firmicutes	g__unclassified_p__Firmicutes	s__Firmicutes_bacterium_CAG:791	4154	8546	7352	1590	2130	2178	3354	4962	10842	4642	1020	2080	52850
d__Bacteria	k__unclassified_d__Bacteria	p__Proteobacteria	c__Gammaproteobacteria	o__Oceanospirillales	f__Oceanospirillaceae	g__Oceanobacter	s__Oceanobacter_kriegii	16	26	62	10	30	10	10	30	64	62	14	10	344
d__Bacteria	k__unclassified_d__Bacteria	p__Proteobacteria	c__Betaproteobacteria	o__Burkholderiales	f__Alcaligenaceae	g__Bordetella	s__Bordetella_ansorpii	190	210	172	28	16	46	2	360	338	206	14	8	1590
d__Bacteria	k__unclassified_d__Bacteria	p__Firmicutes	c__Clostridia	o__Clostridiales	f__Lachnospiraceae	g__unclassified_f__Lachnospiraceae	s__Lachnospiraceae_bacterium_1_4_56FAA	15018	22548	27206	6774	9442	7396	16420	20154	25820	19900	4072	7466	182216
d__Bacteria	k__unclassified_d__Bacteria	p__Gemmatimonadetes	c__Gemmatimonadetes	o__Gemmatimonadales	f__Gemmatimonadaceae	g__Gemmatirosa	s__Gemmatirosa_kalamazoonesis	6	6	42	4	14	2	2	14	8	0	0	2	100
d__Eukaryota	k__Fungi	p__Ascomycota	c__Orbiliomycetes	o__Orbiliales	f__Orbiliaceae	g__Drechslerella	s__Drechslerella_stenobrocha	42	60	116	4	8	20	44	36	16	10	14	28	398
d__Bacteria	k__unclassified_d__Bacteria	p__Bacteroidetes	c__Flavobacteriia	o__Flavobacteriales	f__Flavobacteriaceae	g__Kordia	s__Kordia_algicida	0	0	6	0	2	0	0	0	0	0	0	4	12
d__Viruses	k__unclassified_d__Viruses	p__unclassified_d__Viruses	c__unclassified_d__Viruses	o__Caudovirales	f__Myoviridae	g__unclassified_f__Myoviridae	s__Enterococcus_phage_EFDG1	20	46	18	22	26	14	40	30	18	10	4	6	254
d__Bacteria	k__unclassified_d__Bacteria	p__Actinobacteria	c__Actinobacteria	o__Corynebacteriales	f__Gordoniaceae	g__Gordonia	s__Gordonia_araii	30	26	20	14	44	46	78	78	8	16	16	22	398
d__Bacteria	k__unclassified_d__Bacteria	p__Firmicutes	c__Clostridia	o__Clostridiales	f__Clostridiaceae	g__Fervidicella	s__Fervidicella_metallireducens	1808	3704	3550	2056	2324	1424	6360	2784	2992	3118	700	1398	32218
d__Bacteria	k__unclassified_d__Bacteria	p__Actinobacteria	c__Coriobacteriia	o__Coriobacteriales	f__Coriobacteriaceae	g__unclassified_f__Coriobacteriaceae	s__Coriobacteriaceae_bacterium_68-1-3	1122	1492	1654	2032	1556	1318	2346	2150	886	988	654	1506	17704
d__Bacteria	k__unclassified_d__Bacteria	p__Actinobacteria	c__Actinobacteria	o__Streptomycetales	f__Streptomycetaceae	g__Streptomyces	s__Streptomyces_sp._NRRL_S-1824	42	352	200	14	20	42	30	128	158	182	30	14	1212
d__Bacteria	k__unclassified_d__Bacteria	p__Nitrospirae	c__unclassified_p__Nitrospirae	o__unclassified_p__Nitrospirae	f__unclassified_p__Nitrospirae	g__unclassified_p__Nitrospirae	s__Nitrospirae_bacterium_HCH-1	20	50	54	18	16	28	16	10	44	120	44	30	450
d__Bacteria	k__unclassified_d__Bacteria	p__Bacteroidetes	c__Flavobacteriia	o__Flavobacteriales	f__Flavobacteriaceae	g__Maribacter	s__Maribacter_sp._Hel_I_7	20	102	78	2	68	6	26	58	102	62	12	30	566
d__Bacteria	k__unclassified_d__Bacteria	p__Proteobacteria	c__Alphaproteobacteria	o__Rhodospirillales	f__Acetobacteraceae	g__Komagataeibacter	s__Komagataeibacter_hansenii	4	6	0	74	26	14	16	4	0	2	18	14	178
d__Bacteria	k__unclassified_d__Bacteria	p__Proteobacteria	c__Alphaproteobacteria	o__Rhizobiales	f__Hyphomicrobiaceae	g__Devosia	s__Devosia_sp._Leaf420	0	0	0	0	2	0	0	0	0	0	0	4	6
d__Bacteria	k__unclassified_d__Bacteria	p__Bacteroidetes	c__Cytophagia	o__Cytophagales	f__Flammeovirgaceae	g__Flammeovirga	s__Flammeovirga_sp._SJP92	1186	382	788	160	1226	2132	948	758	320	388	1310	380	9978
d__Bacteria	k__unclassified_d__Bacteria	p__Bacteroidetes	c__Flavobacteriia	o__Flavobacteriales	f__Flavobacteriaceae	g__Flavobacterium	s__Flavobacterium_sp._JRM	448	276	294	310	272	218	2	154	52	200	76	38	2340
d__Bacteria	k__unclassified_d__Bacteria	p__Proteobacteria	c__Gammaproteobacteria	o__Pseudomonadales	f__Moraxellaceae	g__Acinetobacter	s__Acinetobacter_sp._Ver3	2	0	2	0	2	0	12	2	0	0	0	0	20
d__Bacteria	k__unclassified_d__Bacteria	p__Firmicutes	c__Bacilli	o__Lactobacillales	f__Streptococcaceae	g__Streptococcus	s__Streptococcus_ferus	2	14	6	2	2	4	10	22	0	4	0	4	70
d__Bacteria	k__unclassified_d__Bacteria	p__Bacteroidetes	c__unclassified_p__Bacteroidetes	o__unclassified_p__Bacteroidetes	f__unclassified_p__Bacteroidetes	g__unclassified_p__Bacteroidetes	s__unclassified_p__Bacteroidetes	30938	12184	25836	14548	48910	98760	46774	27214	12222	64142	25226	11296	418050
d__Bacteria	k__unclassified_d__Bacteria	p__Synergistetes	c__Synergistia	o__Synergistales	f__Synergistaceae	g__Cloacibacillus	s__Cloacibacillus_evryensis	2440	5896	4444	830	2566	1044	2050	5850	6378	4630	810	1622	38560
d__Bacteria	k__unclassified_d__Bacteria	p__Firmicutes	c__Bacilli	o__Bacillales	f__Paenibacillaceae	g__Paenibacillus	s__Paenibacillus_sp._AD87	704	1052	1100	448	708	224	674	738	1076	1086	174	482	8466
d__Bacteria	k__unclassified_d__Bacteria	p__Candidatus_Magasanikbacteria	c__unclassified_p__Candidatus_Magasanikbacteria	o__unclassified_p__Candidatus_Magasanikbacteria	f__unclassified_p__Candidatus_Magasanikbacteria	g__unclassified_p__Candidatus_Magasanikbacteria	s__Candidatus_Magasanikbacteria_bacterium_GW2011_GWC2_37_14	4	6	2	0	6	2	2	0	2	8	0	0	32
d__Bacteria	k__unclassified_d__Bacteria	p__Firmicutes	c__Bacilli	o__Bacillales	f__Bacillaceae	g__Oceanobacillus	s__Oceanobacillus_picturae	304	606	482	214	244	124	158	470	752	896	106	274	4630
d__Bacteria	k__unclassified_d__Bacteria	p__Actinobacteria	c__Actinobacteria	o__Pseudonocardiales	f__Pseudonocardiaceae	g__Amycolatopsis	s__Amycolatopsis_halophila	2	8	8	2	0	0	0	16	10	2	0	0	48
d__Bacteria	k__unclassified_d__Bacteria	p__Proteobacteria	c__Gammaproteobacteria	o__Oceanospirillales	f__Hahellaceae	g__Endozoicomonas	s__Endozoicomonas_elysicola	4	26	10	28	28	16	38	6	6	64	18	26	270
d__Bacteria	k__unclassified_d__Bacteria	p__Firmicutes	c__Bacilli	o__Bacillales	f__unclassified_o__Bacillales	g__Gemella	s__Gemella_sanguinis	6	4	12	8	22	4	34	4	0	0	10	10	114
d__Bacteria	k__unclassified_d__Bacteria	p__Firmicutes	c__Bacilli	o__Bacillales	f__Bacillaceae	g__Oceanobacillus	s__Oceanobacillus_oncorhynchi	154	218	406	340	778	398	814	202	302	294	160	332	4398
d__Bacteria	k__unclassified_d__Bacteria	p__Bacteroidetes	c__Bacteroidia	o__Bacteroidales	f__unclassified_o__Bacteroidales	g__unclassified_o__Bacteroidales	s__unclassified_o__Bacteroidales	1001174	586878	969018	5260188	7447478	7566314	2004376	1770708	358410	3847110	6376326	4823250	42011230
d__Bacteria	k__unclassified_d__Bacteria	p__Proteobacteria	c__Alphaproteobacteria	o__Rhizobiales	f__Bartonellaceae	g__Bartonella	s__Bartonella_sp._TT0105	0	0	0	0	0	0	0	0	0	2	0	0	2
d__Bacteria	k__unclassified_d__Bacteria	p__Fusobacteria	c__Fusobacteriia	o__Fusobacteriales	f__Fusobacteriaceae	g__Fusobacterium	s__Fusobacterium_mortiferum	304	168	486	102	116	178	130	216	296	176	80	126	2378
d__Bacteria	k__unclassified_d__Bacteria	p__Firmicutes	c__Clostridia	o__Clostridiales	f__Lachnospiraceae	g__unclassified_f__Lachnospiraceae	s__Lachnospiraceae_bacterium_MC2017	8758	23790	18120	6154	6108	4802	7170	14174	25264	14790	2942	4810	136882
d__Archaea	k__unclassified_d__Archaea	p__Euryarchaeota	c__Archaeoglobi	o__Archaeoglobales	f__Archaeoglobaceae	g__Archaeoglobus	s__Archaeoglobus_sulfaticallidus	18	144	126	54	42	26	76	118	80	40	14	46	784
d__Bacteria	k__unclassified_d__Bacteria	p__Actinobacteria	c__Actinobacteria	o__Micrococcales	f__Microbacteriaceae	g__Frigoribacterium	s__Frigoribacterium_sp._Leaf172	0	0	2	4	10	0	6	20	0	2	2	62	108
d__Bacteria	k__unclassified_d__Bacteria	p__Firmicutes	c__Clostridia	o__Clostridiales	f__Clostridiaceae	g__Clostridium	s__Clostridium_senegalense	328	208	446	202	448	220	700	168	232	228	112	278	3570
d__Eukaryota	k__Metazoa	p__Arthropoda	c__Malacostraca	o__Decapoda	f__Pandalidae	g__Pandalus	s__Pandalus_platyceros	0	4	0	0	0	0	0	0	2	0	0	0	6
d__Bacteria	k__unclassified_d__Bacteria	p__Proteobacteria	c__Betaproteobacteria	o__Burkholderiales	f__Alcaligenaceae	g__Achromobacter	s__Achromobacter_sp._DH1f	14	8	6	192	106	46	32	4	2	20	42	54	526
d__Bacteria	k__unclassified_d__Bacteria	p__unclassified_d__Bacteria	c__unclassified_d__Bacteria	o__unclassified_d__Bacteria	f__unclassified_d__Bacteria	g__unclassified_d__Bacteria	s__Microgenomates_group_bacterium_GW2011_GWC1_41_20	0	4	0	2	0	6	0	6	0	6	0	6	30
d__Bacteria	k__unclassified_d__Bacteria	p__Proteobacteria	c__Gammaproteobacteria	o__Pseudomonadales	f__Pseudomonadaceae	g__Pseudomonas	s__Pseudomonas_sp._WCS358	4	30	4	4	0	0	0	0	4	8	0	0	54
d__Bacteria	k__unclassified_d__Bacteria	p__Proteobacteria	c__Alphaproteobacteria	o__Rhizobiales	f__Rhizobiaceae	g__Kaistia	s__Kaistia_adipata	14	12	114	12	24	8	12	32	8	62	8	30	336
d__Bacteria	k__unclassified_d__Bacteria	p__Proteobacteria	c__Alphaproteobacteria	o__Rhodobacterales	f__Hyphomonadaceae	g__Euryhalocaulis	s__Euryhalocaulis_caribicus	360	176	326	300	1340	570	1046	270	150	418	566	734	6256
d__Bacteria	k__unclassified_d__Bacteria	p__Actinobacteria	c__Actinobacteria	o__Micrococcales	f__Microbacteriaceae	g__Leucobacter	s__Leucobacter_komagatae	2	6	4	2	2	6	0	2	6	6	0	0	36
d__Bacteria	k__unclassified_d__Bacteria	p__Actinobacteria	c__Actinobacteria	o__Corynebacteriales	f__Corynebacteriaceae	g__Corynebacterium	s__Corynebacterium_riegelii	6	0	20	4	6	0	12	4	4	4	0	12	72
d__Bacteria	k__unclassified_d__Bacteria	p__Firmicutes	c__Clostridia	o__Clostridiales	f__Peptococcaceae	g__Desulfosporosinus	s__Desulfosporosinus_sp._HMP52	1512	3902	2756	896	1722	784	1544	1560	4700	1626	282	634	21918
d__Bacteria	k__unclassified_d__Bacteria	p__Proteobacteria	c__Betaproteobacteria	o__Burkholderiales	f__unclassified_o__Burkholderiales	g__Ideonella	s__Ideonella_sp._B508-1	0	2	14	0	2	0	0	4	0	6	0	0	28
d__Bacteria	k__unclassified_d__Bacteria	p__Firmicutes	c__Bacilli	o__Bacillales	f__Paenibacillaceae	g__Paenibacillus	s__Paenibacillus_mucilaginosus	2012	5634	2884	928	1700	1088	1054	2970	6582	2322	620	1222	29016
d__Bacteria	k__unclassified_d__Bacteria	p__Proteobacteria	c__Betaproteobacteria	o__Neisseriales	f__Chromobacteriaceae	g__Gulbenkiania	s__Gulbenkiania_mobilis	0	0	12	0	6	0	0	0	4	0	0	6	28
d__Bacteria	k__unclassified_d__Bacteria	p__Bacteroidetes	c__Flavobacteriia	o__Flavobacteriales	f__Flavobacteriaceae	g__Flavobacterium	s__Flavobacterium_aquidurense	14	14	10	8	12	0	0	16	30	0	6	4	114
d__Bacteria	k__unclassified_d__Bacteria	p__Actinobacteria	c__Actinobacteria	o__unclassified_c__Actinobacteria	f__unclassified_c__Actinobacteria	g__unclassified_c__Actinobacteria	s__Actinobacteria_bacterium_66_15	114	128	108	326	116	68	248	178	116	96	42	84	1624
d__Bacteria	k__unclassified_d__Bacteria	p__Firmicutes	c__Bacilli	o__Lactobacillales	f__Lactobacillaceae	g__Lactobacillus	s__Lactobacillus_nantensis	284	276	432	94	262	104	52	396	474	310	42	90	2816
d__Bacteria	k__unclassified_d__Bacteria	p__Firmicutes	c__unclassified_p__Firmicutes	o__unclassified_p__Firmicutes	f__unclassified_p__Firmicutes	g__unclassified_p__Firmicutes	s__Firmicutes_bacterium_CAG:882	20800	40716	41548	38052	10650	18416	53562	15870	26902	20454	32534	43232	362736
d__Bacteria	k__unclassified_d__Bacteria	p__Firmicutes	c__Bacilli	o__Bacillales	f__Paenibacillaceae	g__Paenibacillus	s__Paenibacillus_sp._P1XP2	968	3406	1674	446	898	678	658	1818	4348	964	328	848	17034
d__Bacteria	k__unclassified_d__Bacteria	p__Firmicutes	c__Clostridia	o__Clostridiales	f__Clostridiaceae	g__Clostridium	s__Clostridium_sp._ASF356	60678	88498	89824	20318	31780	20816	36680	54318	88598	73370	12906	19592	597378
d__Bacteria	k__unclassified_d__Bacteria	p__Actinobacteria	c__Actinobacteria	o__Bifidobacteriales	f__Bifidobacteriaceae	g__Bifidobacterium	s__Bifidobacterium_breve	588	598	1108	3830	740	426	1134	676	546	352	258	454	10710
d__Bacteria	k__unclassified_d__Bacteria	p__Firmicutes	c__Bacilli	o__Lactobacillales	f__Streptococcaceae	g__Streptococcus	s__Streptococcus_cristatus	18	6	8	26	24	20	46	36	4	2	4	48	242
d__Bacteria	k__unclassified_d__Bacteria	p__Actinobacteria	c__Actinobacteria	o__Streptomycetales	f__Streptomycetaceae	g__Streptomyces	s__Streptomyces_sp._F12	230	36	164	14	44	26	44	42	134	2	6	2	744
d__Bacteria	k__unclassified_d__Bacteria	p__Proteobacteria	c__Betaproteobacteria	o__Sulfuricellales	f__Sulfuricellaceae	g__Sulfuricella	s__Sulfuricella_sp._T08	80	270	196	112	138	176	48	124	194	350	44	146	1878
d__Bacteria	k__unclassified_d__Bacteria	p__Actinobacteria	c__Actinobacteria	o__Micrococcales	f__Micrococcaceae	g__Arthrobacter	s__Arthrobacter_sp._MWB30	410	660	722	236	300	190	320	328	904	310	182	250	4812
d__Bacteria	k__unclassified_d__Bacteria	p__Actinobacteria	c__Actinobacteria	o__Micrococcales	f__Microbacteriaceae	g__Microbacterium	s__Microbacterium_maritypicum	124	60	128	128	124	332	420	106	72	102	92	108	1796
d__Bacteria	k__unclassified_d__Bacteria	p__Proteobacteria	c__Alphaproteobacteria	o__Rhodobacterales	f__Rhodobacteraceae	g__Defluviimonas	s__Defluviimonas_alba	104	262	124	26	12	22	40	152	198	72	8	36	1056
d__Bacteria	k__unclassified_d__Bacteria	p__Firmicutes	c__Clostridia	o__Halanaerobiales	f__Halanaerobiaceae	g__Halanaerobium	s__Halanaerobium_saccharolyticum	568	2466	1582	270	566	306	570	1418	2458	1792	238	358	12592
d__Bacteria	k__unclassified_d__Bacteria	p__Firmicutes	c__Bacilli	o__Bacillales	f__Bacillaceae	g__Geobacillus	s__Geobacillus_sp._JF8	0	0	4	2	12	6	0	0	8	4	2	0	38
d__Bacteria	k__unclassified_d__Bacteria	p__Firmicutes	c__Bacilli	o__Bacillales	f__Listeriaceae	g__Brochothrix	s__Brochothrix_thermosphacta	12	140	34	10	12	6	32	50	34	28	0	14	372
d__Bacteria	k__unclassified_d__Bacteria	p__Cyanobacteria	c__unclassified_p__Cyanobacteria	o__Oscillatoriales	f__unclassified_o__Oscillatoriales	g__Coleofasciculus	s__Coleofasciculus_chthonoplastes	238	426	472	578	178	52	138	206	338	464	44	40	3174
d__Bacteria	k__unclassified_d__Bacteria	p__Firmicutes	c__Clostridia	o__Clostridiales	f__Lachnospiraceae	g__Lachnoclostridium	s__[Clostridium]_aminophilum	5930	13576	11644	3298	4436	3242	5872	8590	12336	9234	2002	3356	83516
d__Bacteria	k__unclassified_d__Bacteria	p__Firmicutes	c__Clostridia	o__Clostridiales	f__Lachnospiraceae	g__Blautia	s__Blautia_schinkii	98944	218206	173218	46610	67282	55364	74942	141116	241182	144658	29250	50414	1341186
d__Bacteria	k__unclassified_d__Bacteria	p__Firmicutes	c__Bacilli	o__Lactobacillales	f__Enterococcaceae	g__Enterococcus	s__Enterococcus_moraviensis	194	484	416	250	298	348	280	374	282	722	102	200	3950
d__Bacteria	k__unclassified_d__Bacteria	p__Firmicutes	c__Clostridia	o__Clostridiales	f__Lachnospiraceae	g__Lachnoclostridium	s__[Eubacterium]_fissicatena	14220	30568	29842	13100	10712	9838	15258	20412	33290	23086	5150	8878	214354
d__Bacteria	k__unclassified_d__Bacteria	p__Firmicutes	c__Bacilli	o__Lactobacillales	f__Streptococcaceae	g__Streptococcus	s__Streptococcus_didelphis	0	0	20	0	0	0	0	0	14	0	0	0	34
d__Bacteria	k__unclassified_d__Bacteria	p__Firmicutes	c__Clostridia	o__Clostridiales	f__Ruminococcaceae	g__Ruminiclostridium	s__[Eubacterium]_siraeum	72878	211682	220486	47352	76500	36084	109172	42536	78282	45886	26292	101340	1068490
d__Bacteria	k__unclassified_d__Bacteria	p__Proteobacteria	c__Gammaproteobacteria	o__Pseudomonadales	f__Pseudomonadaceae	g__Pseudomonas	s__unclassified_g__Pseudomonas	64	362	152	34	116	134	126	90	76	80	68	78	1380
d__Bacteria	k__unclassified_d__Bacteria	p__Proteobacteria	c__Gammaproteobacteria	o__Oceanospirillales	f__Halomonadaceae	g__Halomonas	s__Halomonas_huangheensis	98	282	124	40	188	38	110	136	148	156	44	114	1478
d__Bacteria	k__unclassified_d__Bacteria	p__Firmicutes	c__Clostridia	o__Clostridiales	f__Clostridiaceae	g__Clostridium	s__Clostridium_sp._CAG:1013	61364	246552	193340	169188	246374	177294	55982	107550	139242	360890	85312	158650	2001738
d__Bacteria	k__unclassified_d__Bacteria	p__Firmicutes	c__Clostridia	o__Clostridiales	f__Lachnospiraceae	g__Oribacterium	s__Oribacterium_sp._NK2B42	11114	21252	20528	6884	8146	6066	8902	14648	21044	17106	3106	5564	144360
d__Bacteria	k__unclassified_d__Bacteria	p__Proteobacteria	c__Gammaproteobacteria	o__Oceanospirillales	f__Oceanospirillaceae	g__Neptunomonas	s__Neptunomonas_japonica	0	0	0	60	4	32	0	108	2	0	24	74	304
d__Bacteria	k__unclassified_d__Bacteria	p__Actinobacteria	c__Actinobacteria	o__Micrococcales	f__Microbacteriaceae	g__unclassified_f__Microbacteriaceae	s__Microbacteriaceae_bacterium_BACL25_MAG-120322-bin65	0	0	0	0	6	0	0	0	0	0	0	8	14
d__Bacteria	k__unclassified_d__Bacteria	p__Firmicutes	c__Clostridia	o__Clostridiales	f__Clostridiaceae	g__Clostridium	s__Clostridium_sp._HMP27	1140	2154	2058	792	1668	994	2486	1548	1986	2016	410	1202	18454
d__Bacteria	k__unclassified_d__Bacteria	p__Firmicutes	c__Bacilli	o__Bacillales	f__Bacillaceae	g__Bacillus	s__Bacillus_glycinifermentans	776	326	5486	246	316	2228	278	406	534	230	48	128	11002
d__Bacteria	k__unclassified_d__Bacteria	p__Actinobacteria	c__Actinobacteria	o__Micrococcales	f__Intrasporangiaceae	g__Arsenicicoccus	s__Arsenicicoccus_sp._oral_taxon_190	36	82	58	4	16	16	32	70	134	52	24	0	524
d__Bacteria	k__unclassified_d__Bacteria	p__Proteobacteria	c__Gammaproteobacteria	o__Oceanospirillales	f__Oceanospirillaceae	g__Neptuniibacter	s__Neptuniibacter_caesariensis	0	2	2	0	0	4	0	2	2	0	0	0	12
d__Bacteria	k__unclassified_d__Bacteria	p__Bacteroidetes	c__Flavobacteriia	o__Flavobacteriales	f__Flavobacteriaceae	g__Flavobacterium	s__Flavobacterium_sp._URHB0058	0	4	0	0	178	52	140	28	14	2	2	0	420
d__Bacteria	k__unclassified_d__Bacteria	p__Firmicutes	c__Clostridia	o__Clostridiales	f__Clostridiaceae	g__Clostridium	s__Clostridium_botulinum	28436	55200	65052	17454	26746	53494	26932	34622	51632	48858	8112	17786	434324
d__Bacteria	k__unclassified_d__Bacteria	p__Cyanobacteria	c__unclassified_p__Cyanobacteria	o__Stigonematales	f__unclassified_o__Stigonematales	g__Chlorogloeopsis	s__Chlorogloeopsis_fritschii	4	26	12	4	10	2	0	0	4	62	24	12	160
d__Bacteria	k__unclassified_d__Bacteria	p__Proteobacteria	c__Betaproteobacteria	o__Burkholderiales	f__Burkholderiaceae	g__Burkholderia	s__Burkholderia_sp._LMG_29318	14	4	50	2	8	4	16	2	8	6	2	18	134
d__Bacteria	k__unclassified_d__Bacteria	p__Proteobacteria	c__Betaproteobacteria	o__Burkholderiales	f__Burkholderiaceae	g__Burkholderia	s__Burkholderia_sp._LMG_29319	62	78	70	8	30	12	0	114	174	88	8	2	646
d__Archaea	k__unclassified_d__Archaea	p__Euryarchaeota	c__Hadesarchaea	o__unclassified_c__Hadesarchaea	f__unclassified_c__Hadesarchaea	g__unclassified_c__Hadesarchaea	s__Hadesarchaea_archaeon_YNP_45	50	52	150	112	76	22	92	52	124	104	64	94	992
d__Bacteria	k__unclassified_d__Bacteria	p__Chlamydiae	c__Chlamydiia	o__Chlamydiales	f__Parachlamydiaceae	g__Neochlamydia	s__Neochlamydia_sp._S13	2	0	14	4	0	6	2	0	6	2	0	0	36
d__Bacteria	k__unclassified_d__Bacteria	p__Firmicutes	c__Clostridia	o__Clostridiales	f__Lachnospiraceae	g__Blautia	s__Blautia_sp._GD8	7274	12870	13796	3916	4722	3968	5844	9456	14348	9160	2116	2876	90346
d__Bacteria	k__unclassified_d__Bacteria	p__Firmicutes	c__Clostridia	o__Clostridiales	f__Clostridiaceae	g__Clostridium	s__Clostridium_baratii	1958	2820	3378	1126	1764	858	2218	1696	1784	2696	644	786	21728
d__Bacteria	k__unclassified_d__Bacteria	p__Proteobacteria	c__Gammaproteobacteria	o__Aeromonadales	f__Aeromonadaceae	g__Tolumonas	s__Tolumonas_auensis	4	38	20	4	10	0	16	8	22	8	0	0	130
d__Bacteria	k__unclassified_d__Bacteria	p__Proteobacteria	c__Alphaproteobacteria	o__Rhizobiales	f__Rhizobiaceae	g__Rhizobium	s__Rhizobium_sp._Pop5	26	12	42	36	28	12	10	14	16	52	4	18	270
d__Bacteria	k__unclassified_d__Bacteria	p__Proteobacteria	c__Gammaproteobacteria	o__Pseudomonadales	f__Moraxellaceae	g__Moraxella	s__Moraxella_catarrhalis	6	14	20	16	36	12	34	44	20	70	6	20	298
d__Bacteria	k__unclassified_d__Bacteria	p__Verrucomicrobia	c__Opitutae	o__Opitutales	f__Opitutaceae	g__unclassified_f__Opitutaceae	s__unclassified_f__Opitutaceae	26	104	44	8	10	6	32	76	106	12	18	42	484
d__Bacteria	k__unclassified_d__Bacteria	p__Proteobacteria	c__Deltaproteobacteria	o__Desulfobacterales	f__Desulfobacteraceae	g__Desulfatibacillum	s__Desulfatibacillum_alkenivorans	8	0	18	10	20	8	44	2	6	12	4	22	154
d__Archaea	k__unclassified_d__Archaea	p__Euryarchaeota	c__unclassified_p__Euryarchaeota	o__unclassified_p__Euryarchaeota	f__unclassified_p__Euryarchaeota	g__unclassified_p__Euryarchaeota	s__uncultured_marine_group_II/III_euryarchaeote_KM3_139_C07	24	0	0	0	0	0	0	0	0	0	0	0	24
d__Bacteria	k__unclassified_d__Bacteria	p__Candidatus_Nomurabacteria	c__unclassified_p__Candidatus_Nomurabacteria	o__unclassified_p__Candidatus_Nomurabacteria	f__unclassified_p__Candidatus_Nomurabacteria	g__unclassified_p__Candidatus_Nomurabacteria	s__Candidatus_Nomurabacteria_bacterium_GW2011_GWA2_43_15	16	0	0	0	0	0	0	0	0	0	0	0	16
d__Bacteria	k__unclassified_d__Bacteria	p__Firmicutes	c__Bacilli	o__Bacillales	f__Paenibacillaceae	g__Paenibacillus	s__Paenibacillus_bovis	130	168	678	68	58	20	68	110	146	134	10	12	1602
d__Bacteria	k__unclassified_d__Bacteria	p__Proteobacteria	c__Gammaproteobacteria	o__Oceanospirillales	f__Halomonadaceae	g__Halomonas	s__Halomonas_hydrothermalis	0	0	0	0	424	106	650	0	80	0	0	164	1424
d__Bacteria	k__unclassified_d__Bacteria	p__Actinobacteria	c__Coriobacteriia	o__Coriobacteriales	f__Atopobiaceae	g__Atopobium	s__unclassified_g__Atopobium	176	202	370	4658	822	178	230	236	212	94	70	248	7496
d__Bacteria	k__unclassified_d__Bacteria	p__Firmicutes	c__Clostridia	o__Thermoanaerobacterales	f__Thermoanaerobacterales_Family_III._Incertae_Sedis	g__Thermoanaerobacterium	s__Thermoanaerobacterium_aotearoense	12	34	20	26	16	20	2548	24	42	60	6	16	2824
d__Bacteria	k__unclassified_d__Bacteria	p__Proteobacteria	c__Alphaproteobacteria	o__Rhizobiales	f__Rhodobiaceae	g__Amorphus	s__Amorphus_coralli	300	322	224	56	132	32	138	260	168	338	38	116	2124
d__Bacteria	k__unclassified_d__Bacteria	p__Firmicutes	c__Clostridia	o__Clostridiales	f__Lachnospiraceae	g__Blautia	s__Blautia_producta	103282	203304	188454	50366	70512	61584	77842	139474	230352	141594	29414	54428	1350606
d__Eukaryota	k__Metazoa	p__Chordata	c__Actinopteri	o__Perciformes	f__Nototheniidae	g__Notothenia	s__Notothenia_coriiceps	0	14	6	4	8	4	6	14	0	8	0	4	68
d__Bacteria	k__unclassified_d__Bacteria	p__Proteobacteria	c__Gammaproteobacteria	o__unclassified_c__Gammaproteobacteria	f__unclassified_c__Gammaproteobacteria	g__unclassified_c__Gammaproteobacteria	s__Gammaproteobacteria_bacterium_Q1	16	10	22	14	40	14	14	4	6	6	0	16	162
d__Bacteria	k__unclassified_d__Bacteria	p__Proteobacteria	c__Gammaproteobacteria	o__Oceanospirillales	f__Alcanivoracaceae	g__Alcanivorax	s__Alcanivorax_sp._19-m-6	2	4	6	116	60	26	34	0	4	12	46	32	342
d__Bacteria	k__unclassified_d__Bacteria	p__Proteobacteria	c__Gammaproteobacteria	o__Pseudomonadales	f__Pseudomonadaceae	g__Pseudomonas	s__Pseudomonas_fulva	2	0	2	0	0	0	130	0	0	20	0	2	156
d__Bacteria	k__unclassified_d__Bacteria	p__Firmicutes	c__Bacilli	o__Bacillales	f__unclassified_o__Bacillales	g__Exiguobacterium	s__unclassified_g__Exiguobacterium	44	142	56	22	24	38	46	82	40	100	8	22	624
d__Bacteria	k__unclassified_d__Bacteria	p__Verrucomicrobia	c__unclassified_p__Verrucomicrobia	o__unclassified_p__Verrucomicrobia	f__unclassified_p__Verrucomicrobia	g__unclassified_p__Verrucomicrobia	s__Verrucomicrobia_bacterium_L21-Fru-AB	4	48	16	12	50	14	24	50	76	92	12	36	434
d__Bacteria	k__unclassified_d__Bacteria	p__Firmicutes	c__unclassified_p__Firmicutes	o__unclassified_p__Firmicutes	f__unclassified_p__Firmicutes	g__unclassified_p__Firmicutes	s__Firmicutes_bacterium_CAG:308	508	2048	972	146	310	226	338	1226	1964	1680	148	282	9848
d__Bacteria	k__unclassified_d__Bacteria	p__Bacteroidetes	c__Bacteroidia	o__Bacteroidales	f__Bacteroidaceae	g__Bacteroides	s__Bacteroides_stercoris_CAG:120	3666	3012	4414	11752	13528	13116	10966	2684	678	6012	12730	14762	97320
d__Bacteria	k__unclassified_d__Bacteria	p__Actinobacteria	c__Actinobacteria	o__Micrococcales	f__Microbacteriaceae	g__Microbacterium	s__Microbacterium_chocolatum	0	0	0	0	6	2	8	8	10	2	12	8	56
d__Bacteria	k__unclassified_d__Bacteria	p__Cyanobacteria	c__unclassified_p__Cyanobacteria	o__Nostocales	f__Microchaetaceae	g__Hassallia	s__Hassallia_byssoidea	4	4	90	20	24	6	0	8	10	0	0	0	166
d__Archaea	k__unclassified_d__Archaea	p__Thaumarchaeota	c__Nitrososphaeria	o__Nitrososphaerales	f__Nitrososphaeraceae	g__Nitrososphaera	s__Candidatus_Nitrososphaera_evergladensis	0	0	4	22	14	10	26	2	2	24	8	6	118
d__Bacteria	k__unclassified_d__Bacteria	p__Firmicutes	c__Negativicutes	o__Selenomonadales	f__Veillonellaceae	g__Selenomonas	s__Selenomonas_noxia	46	68	128	84	52	32	46	80	104	30	32	48	750
d__Bacteria	k__unclassified_d__Bacteria	p__Firmicutes	c__Tissierellia	o__Tissierellales	f__Peptoniphilaceae	g__Anaerococcus	s__Anaerococcus_prevotii	202	530	514	254	196	240	312	152	334	220	126	322	3402
d__Bacteria	k__unclassified_d__Bacteria	p__Firmicutes	c__Clostridia	o__Clostridiales	f__Lachnospiraceae	g__unclassified_f__Lachnospiraceae	s__Lachnospiraceae_bacterium_5_1_57FAA	8626	14498	13710	4136	5176	5882	7832	10720	19132	10160	2770	3960	106602
d__Eukaryota	k__Metazoa	p__Arthropoda	c__Insecta	o__Diptera	f__Calliphoridae	g__Lucilia	s__Lucilia_cuprina	28	22	34	2	0	8	0	164	4	0	0	14	276
d__Bacteria	k__unclassified_d__Bacteria	p__Firmicutes	c__Tissierellia	o__Tissierellales	f__Peptoniphilaceae	g__Peptoniphilus	s__Peptoniphilus_sp._DNF00840	108	54	154	114	84	260	280	58	84	108	42	110	1456
d__Bacteria	k__unclassified_d__Bacteria	p__Firmicutes	c__Bacilli	o__Bacillales	f__Bacillaceae	g__Bacillus	s__Bacillus_sp._m3-13	242	378	424	102	234	124	234	156	246	182	28	88	2438
d__Bacteria	k__unclassified_d__Bacteria	p__Cyanobacteria	c__unclassified_p__Cyanobacteria	o__Chroococcales	f__unclassified_o__Chroococcales	g__Synechococcus	s__Synechococcus_sp._CC9902	34	58	62	4	4	8	2	40	94	40	0	0	346
d__Bacteria	k__unclassified_d__Bacteria	p__Firmicutes	c__Clostridia	o__Clostridiales	f__Peptococcaceae	g__Desulfitobacterium	s__Desulfitobacterium_hafniense	17640	36840	42124	16048	27566	16498	40546	22212	30354	27988	11022	21840	310678
d__Bacteria	k__unclassified_d__Bacteria	p__Firmicutes	c__Clostridia	o__Clostridiales	f__Lachnospiraceae	g__Dorea	s__Dorea_formicigenerans	18204	33682	32786	8302	10286	9182	13870	23916	34316	26624	4450	7474	223092
d__Bacteria	k__unclassified_d__Bacteria	p__Proteobacteria	c__Betaproteobacteria	o__Burkholderiales	f__Alcaligenaceae	g__Bordetella	s__Bordetella_hinzii	10	38	20	16	28	12	26	6	30	100	32	30	348
d__Bacteria	k__unclassified_d__Bacteria	p__Proteobacteria	c__Betaproteobacteria	o__Methylophilales	f__Methylophilaceae	g__Methylobacillus	s__Methylobacillus_flagellatus	52	0	0	0	0	0	0	0	0	0	0	0	52
d__Bacteria	k__unclassified_d__Bacteria	p__Firmicutes	c__Clostridia	o__Clostridiales	f__Peptococcaceae	g__unclassified_f__Peptococcaceae	s__Peptococcaceae_bacterium_CEB3	3676	8082	7942	1624	3452	2030	3020	5536	9354	4386	844	2728	52674
d__Bacteria	k__unclassified_d__Bacteria	p__Tenericutes	c__Mollicutes	o__Entomoplasmatales	f__Spiroplasmataceae	g__Spiroplasma	s__Spiroplasma_syrphidicola	0	8	0	58	12	0	0	0	0	0	0	0	78
d__Bacteria	k__unclassified_d__Bacteria	p__Proteobacteria	c__Gammaproteobacteria	o__Xanthomonadales	f__Xanthomonadaceae	g__Xanthomonas	s__Xanthomonas_axonopodis	148	348	220	156	114	62	164	230	312	574	38	68	2434
d__Bacteria	k__unclassified_d__Bacteria	p__Proteobacteria	c__Alphaproteobacteria	o__Rhizobiales	f__Phyllobacteriaceae	g__Mesorhizobium	s__Mesorhizobium_sp._F7	316	474	520	184	182	128	392	230	404	202	46	82	3160
d__Bacteria	k__unclassified_d__Bacteria	p__Firmicutes	c__Erysipelotrichia	o__Erysipelotrichales	f__Erysipelotrichaceae	g__unclassified_f__Erysipelotrichaceae	s__Erysipelotrichaceae_bacterium_21_3	2222	4356	5108	1504	3026	2362	2218	2660	5390	2904	548	2344	34642
d__Archaea	k__unclassified_d__Archaea	p__Euryarchaeota	c__Methanomicrobia	o__Methanomicrobiales	f__Methanoregulaceae	g__Methanoregula	s__Methanoregula_boonei	0	2	2	0	0	0	0	0	0	0	24	0	28
d__Viruses	k__unclassified_d__Viruses	p__unclassified_d__Viruses	c__unclassified_d__Viruses	o__Caudovirales	f__Siphoviridae	g__unclassified_f__Siphoviridae	s__Lactococcus_phage_949	180	472	204	50	150	114	222	152	302	100	26	64	2036
d__Bacteria	k__unclassified_d__Bacteria	p__unclassified_d__Bacteria	c__unclassified_d__Bacteria	o__unclassified_d__Bacteria	f__unclassified_d__Bacteria	g__unclassified_d__Bacteria	s__uncultured_bacterium_(gcode_4)	486	228	358	118	146	76	110	154	288	104	16	42	2126
d__Bacteria	k__unclassified_d__Bacteria	p__unclassified_d__Bacteria	c__unclassified_d__Bacteria	o__unclassified_d__Bacteria	f__unclassified_d__Bacteria	g__unclassified_d__Bacteria	s__uncultured_murine_large_bowel_bacterium_BAC_54B	8268	6506	8164	16120	23820	14610	26114	5462	1858	6100	19754	17940	154716
d__Bacteria	k__unclassified_d__Bacteria	p__Firmicutes	c__Clostridia	o__Clostridiales	f__Ruminococcaceae	g__Ruminiclostridium	s__[Clostridium]_leptum	13916	30610	33890	14152	21340	14882	20702	21114	26482	28354	7996	18122	251560
d__Bacteria	k__unclassified_d__Bacteria	p__Proteobacteria	c__Deltaproteobacteria	o__Desulfuromonadales	f__Geobacteraceae	g__Geobacter	s__Geobacter_sp._M18	36	10	40	32	12	54	86	0	10	36	14	8	338
d__Bacteria	k__unclassified_d__Bacteria	p__Cyanobacteria	c__unclassified_p__Cyanobacteria	o__Nostocales	f__Nostocaceae	g__Cylindrospermopsis	s__Cylindrospermopsis_raciborskii	850	190	522	106	964	1508	566	214	28	330	1028	204	6510
d__Bacteria	k__unclassified_d__Bacteria	p__Proteobacteria	c__Alphaproteobacteria	o__Rhodospirillales	f__Rhodospirillaceae	g__Thalassospira	s__Thalassospira_xiamenensis	38	126	96	80	54	102	12	50	150	178	20	34	940
d__Bacteria	k__unclassified_d__Bacteria	p__Bacteroidetes	c__Bacteroidia	o__Bacteroidales	f__Bacteroidaceae	g__Bacteroides	s__Bacteroides_propionicifaciens	886	936	1322	2576	1654	1318	4554	404	172	448	2608	4160	21038
d__Bacteria	k__unclassified_d__Bacteria	p__Proteobacteria	c__Gammaproteobacteria	o__Alteromonadales	f__Ferrimonadaceae	g__Ferrimonas	s__Ferrimonas_kyonanensis	0	6	46	22	32	12	12	2	8	18	10	28	196
d__Bacteria	k__unclassified_d__Bacteria	p__Actinobacteria	c__Actinobacteria	o__Micrococcales	f__unclassified_o__Micrococcales	g__Timonella	s__Timonella_senegalensis	0	0	2	0	0	0	0	0	0	0	0	0	2
d__Bacteria	k__unclassified_d__Bacteria	p__unclassified_d__Bacteria	c__unclassified_d__Bacteria	o__unclassified_d__Bacteria	f__unclassified_d__Bacteria	g__unclassified_d__Bacteria	s__Microgenomates_group_bacterium_GW2011_GWA1_48_10	6	34	14	56	36	12	14	10	10	0	0	2	194
d__Bacteria	k__unclassified_d__Bacteria	p__Bacteroidetes	c__Flavobacteriia	o__Flavobacteriales	f__Flavobacteriaceae	g__Algibacter	s__Algibacter_lectus	22	14	40	14	42	12	52	12	0	14	50	34	306
d__Bacteria	k__unclassified_d__Bacteria	p__Firmicutes	c__Negativicutes	o__Selenomonadales	f__Acidaminococcaceae	g__Acidaminococcus	s__Acidaminococcus_sp._CAG:917	1268	68	290	2770	384	5318	294	1298	180	112	3048	5596	20626
d__Bacteria	k__unclassified_d__Bacteria	p__Proteobacteria	c__Gammaproteobacteria	o__Oceanospirillales	f__Hahellaceae	g__Zooshikella	s__Zooshikella_ganghwensis	2	0	0	0	0	0	0	0	0	0	0	0	2
d__Bacteria	k__unclassified_d__Bacteria	p__Actinobacteria	c__Coriobacteriia	o__Eggerthellales	f__Eggerthellaceae	g__Eggerthella	s__Eggerthella_lenta	5008	3936	4114	7218	6012	5190	12202	6952	2048	2354	2806	5164	63004
d__Bacteria	k__unclassified_d__Bacteria	p__Actinobacteria	c__Actinobacteria	o__Micrococcales	f__Dermabacteraceae	g__Brachybacterium	s__Brachybacterium_phenoliresistens	2	102	34	18	16	0	16	82	74	18	6	22	390
d__Bacteria	k__unclassified_d__Bacteria	p__Firmicutes	c__Bacilli	o__Bacillales	f__Bacillaceae	g__Bacillus	s__Bacillus_sp._UNC69MF	18	20	14	0	18	8	8	18	40	0	2	12	158
d__Viruses	k__unclassified_d__Viruses	p__unclassified_d__Viruses	c__unclassified_d__Viruses	o__Caudovirales	f__Siphoviridae	g__unclassified_f__Siphoviridae	s__Bacillus_phage_Silence	538	250	2894	182	92	6750	172	216	232	258	44	56	11684
d__Bacteria	k__unclassified_d__Bacteria	p__Firmicutes	c__Clostridia	o__Clostridiales	f__Ruminococcaceae	g__Ruminococcus	s__Ruminococcus_albus	24282	49330	64028	16024	19398	59664	25402	25838	36438	30966	7860	18102	377332
d__Bacteria	k__unclassified_d__Bacteria	p__Firmicutes	c__Bacilli	o__Lactobacillales	f__Streptococcaceae	g__Streptococcus	s__Streptococcus_sp._I-G2	4	0	2	4	0	0	0	0	8	0	0	10	28
d__Bacteria	k__unclassified_d__Bacteria	p__Spirochaetes	c__Spirochaetia	o__unclassified_c__Spirochaetia	f__Leptospiraceae	g__Leptospira	s__Leptospira_fainei	200	108	200	28	10	10	42	62	98	64	8	14	844
d__Bacteria	k__unclassified_d__Bacteria	p__Firmicutes	c__Bacilli	o__Bacillales	f__Bacillaceae	g__Geobacillus	s__Geobacillus_sp._CAMR12739	80	112	74	64	86	34	96	88	66	28	18	50	796
d__Bacteria	k__unclassified_d__Bacteria	p__Firmicutes	c__Bacilli	o__Lactobacillales	f__Enterococcaceae	g__Enterococcus	s__Enterococcus_sulfureus	0	0	0	8	2	0	0	0	0	0	0	0	10
d__Bacteria	k__unclassified_d__Bacteria	p__Proteobacteria	c__Gammaproteobacteria	o__Alteromonadales	f__Alteromonadaceae	g__Marinobacter	s__Marinobacter_nanhaiticus	0	10	10	0	4	0	0	0	0	0	0	0	24
d__Bacteria	k__unclassified_d__Bacteria	p__Firmicutes	c__Clostridia	o__Clostridiales	f__Peptococcaceae	g__unclassified_f__Peptococcaceae	s__Peptococcaceae_bacterium_SCADC1_2_3	412	696	1518	340	820	242	722	482	780	814	164	484	7474
d__Bacteria	k__unclassified_d__Bacteria	p__Proteobacteria	c__Alphaproteobacteria	o__Rhodospirillales	f__Rhodospirillaceae	g__Azospirillum	s__Azospirillum_sp._CAG:260	322	832	474	290	158	152	166	168	390	166	52	108	3278
d__Bacteria	k__unclassified_d__Bacteria	p__Firmicutes	c__Bacilli	o__Bacillales	f__Bacillaceae	g__Bacillus	s__Bacillus_sp._LF1	146	188	558	108	230	124	258	170	274	224	94	152	2526
d__Bacteria	k__unclassified_d__Bacteria	p__Firmicutes	c__Negativicutes	o__Selenomonadales	f__Veillonellaceae	g__Megasphaera	s__Megasphaera_micronuciformis	470	536	434	118	278	122	232	322	222	376	62	124	3296
d__Bacteria	k__unclassified_d__Bacteria	p__Actinobacteria	c__Actinobacteria	o__Actinomycetales	f__Actinomycetaceae	g__Actinomyces	s__Actinomyces_sp._ICM54	4	0	0	0	0	0	4	0	0	10	0	0	18
d__Bacteria	k__unclassified_d__Bacteria	p__Firmicutes	c__Bacilli	o__Bacillales	f__Planococcaceae	g__Sporosarcina	s__Sporosarcina_sp._D27	82	52	114	12	16	10	54	30	70	24	6	10	480
d__Bacteria	k__unclassified_d__Bacteria	p__Synergistetes	c__Synergistia	o__Synergistales	f__Synergistaceae	g__Anaerobaculum	s__unclassified_g__Anaerobaculum	14	42	24	6	12	18	8	44	58	26	14	6	272
d__Bacteria	k__unclassified_d__Bacteria	p__Proteobacteria	c__Gammaproteobacteria	o__Pseudomonadales	f__Pseudomonadaceae	g__Pseudomonas	s__Pseudomonas_rhodesiae	8	8	18	0	2	2	0	12	2	6	0	0	58
d__Bacteria	k__unclassified_d__Bacteria	p__Firmicutes	c__Clostridia	o__Clostridiales	f__Lachnospiraceae	g__unclassified_f__Lachnospiraceae	s__uncultured_Lachnospiraceae_bacterium	26	202	28	16	50	6	76	92	50	38	20	8	612
d__Bacteria	k__unclassified_d__Bacteria	p__Proteobacteria	c__Gammaproteobacteria	o__Pseudomonadales	f__Moraxellaceae	g__Acinetobacter	s__Acinetobacter_ursingii	374	192	302	374	1414	740	1110	274	100	334	542	400	6156
d__Bacteria	k__unclassified_d__Bacteria	p__Proteobacteria	c__Betaproteobacteria	o__Burkholderiales	f__Burkholderiaceae	g__Burkholderia	s__Burkholderia_sp._BT03	12	0	36	10	42	4	20	8	4	0	4	28	168
d__Bacteria	k__unclassified_d__Bacteria	p__Aquificae	c__Aquificae	o__Aquificales	f__Aquificaceae	g__Thermocrinis	s__Thermocrinis_sp._GBS	106	52	92	12	24	28	50	62	14	12	16	8	476
d__Bacteria	k__unclassified_d__Bacteria	p__Firmicutes	c__Clostridia	o__Clostridiales	f__Lachnospiraceae	g__Oribacterium	s__unclassified_g__Oribacterium	514	1424	860	388	362	230	428	906	1562	1380	162	258	8474
d__Bacteria	k__unclassified_d__Bacteria	p__Actinobacteria	c__Actinobacteria	o__Micrococcales	f__Microbacteriaceae	g__Microbacterium	s__Microbacterium_sp._PAMC_28756	0	0	2	0	6	0	0	0	0	0	4	0	12
d__Bacteria	k__unclassified_d__Bacteria	p__Proteobacteria	c__Gammaproteobacteria	o__Vibrionales	f__Vibrionaceae	g__Vibrio	s__Vibrio_sp._RC586	0	0	0	64	8	0	0	0	0	0	0	0	72
d__Bacteria	k__unclassified_d__Bacteria	p__Proteobacteria	c__Betaproteobacteria	o__Burkholderiales	f__Burkholderiaceae	g__Paraburkholderia	s__Paraburkholderia_andropogonis	4	2	46	22	54	12	88	6	24	6	6	8	278
d__Bacteria	k__unclassified_d__Bacteria	p__Proteobacteria	c__Alphaproteobacteria	o__unclassified_c__Alphaproteobacteria	f__unclassified_c__Alphaproteobacteria	g__unclassified_c__Alphaproteobacteria	s__Alphaproteobacteria_bacterium_BRH_c36	0	6	0	0	0	0	10	6	2	2	0	4	30
d__Bacteria	k__unclassified_d__Bacteria	p__Proteobacteria	c__Gammaproteobacteria	o__Enterobacteriales	f__Enterobacteriaceae	g__Yersinia	s__Yersinia_pestis	0	0	2	4	0	22	0	2	2	6	0	0	38
d__Bacteria	k__unclassified_d__Bacteria	p__Proteobacteria	c__Alphaproteobacteria	o__Rhodospirillales	f__Acetobacteraceae	g__Acetobacter	s__Acetobacter_senegalensis	4	8	0	0	0	0	0	2	4	2	0	0	20
d__Bacteria	k__unclassified_d__Bacteria	p__Firmicutes	c__Clostridia	o__Clostridiales	f__Lachnospiraceae	g__Coprococcus	s__Coprococcus_eutactus	16958	37518	32354	10896	13168	21572	17310	21086	35842	28494	5658	9470	250326
d__Bacteria	k__unclassified_d__Bacteria	p__Cyanobacteria	c__unclassified_p__Cyanobacteria	o__Pleurocapsales	f__unclassified_o__Pleurocapsales	g__Stanieria	s__Stanieria_sp._NIES-3757	2	2	6	0	0	0	0	0	2	0	0	2	14
d__Bacteria	k__unclassified_d__Bacteria	p__Firmicutes	c__Clostridia	o__Clostridiales	f__Lachnospiraceae	g__Lachnoanaerobaculum	s__Lachnoanaerobaculum_saburreum	15650	44020	28944	8186	11772	8840	13938	26638	41838	42982	4794	9408	257010
d__Bacteria	k__unclassified_d__Bacteria	p__Proteobacteria	c__Gammaproteobacteria	o__Vibrionales	f__Vibrionaceae	g__Vibrio	s__Vibrio_orientalis	984	3704	1252	106	504	410	94	1792	4850	480	144	548	14868
d__Bacteria	k__unclassified_d__Bacteria	p__Firmicutes	c__Clostridia	o__Clostridiales	f__Lachnospiraceae	g__Butyrivibrio	s__Butyrivibrio_sp._LC3010	3084	9192	7936	3390	2862	2990	4336	4138	8354	8044	1432	1580	57338
d__Bacteria	k__unclassified_d__Bacteria	p__Firmicutes	c__Bacilli	o__Bacillales	f__Planococcaceae	g__Sporosarcina	s__Sporosarcina_koreensis	356	552	932	150	256	86	428	306	476	302	52	132	4028
d__Bacteria	k__unclassified_d__Bacteria	p__Firmicutes	c__Bacilli	o__Bacillales	f__Listeriaceae	g__Listeria	s__Listeria_aquatica	22	2	28	86	142	24	242	44	20	50	32	94	786
d__Bacteria	k__unclassified_d__Bacteria	p__Deinococcus-Thermus	c__Deinococci	o__Deinococcales	f__Deinococcaceae	g__Deinococcus	s__Deinococcus_sp._Leaf326	0	2	2	44	14	4	36	10	4	6	4	6	132
d__Bacteria	k__unclassified_d__Bacteria	p__Actinobacteria	c__Actinobacteria	o__Corynebacteriales	f__Mycobacteriaceae	g__Amycolicicoccus	s__Amycolicicoccus_subflavus	0	4	0	0	0	0	0	0	0	10	4	0	18
d__Bacteria	k__unclassified_d__Bacteria	p__Bacteroidetes	c__Flavobacteriia	o__Flavobacteriales	f__Flavobacteriaceae	g__Mesoflavibacter	s__Mesoflavibacter_zeaxanthinifaciens	32	102	28	2	26	6	56	48	36	82	16	8	442
d__Bacteria	k__unclassified_d__Bacteria	p__Ignavibacteriae	c__Ignavibacteria	o__Ignavibacteriales	f__Melioribacteraceae	g__Melioribacter	s__Melioribacter_roseus	266	86	208	140	696	388	514	150	160	154	240	322	3324
d__Bacteria	k__unclassified_d__Bacteria	p__Verrucomicrobia	c__Verrucomicrobiae	o__Verrucomicrobiales	f__Verrucomicrobia_subdivision_3	g__Pedosphaera	s__Pedosphaera_parvula	124	60	242	22	62	34	94	6	62	18	2	20	746
d__Bacteria	k__unclassified_d__Bacteria	p__Proteobacteria	c__Alphaproteobacteria	o__Rickettsiales	f__Anaplasmataceae	g__Wolbachia	s__Wolbachia_endosymbiont_of_Cimex_lectularius	140	412	232	64	146	166	122	416	468	236	98	82	2582
d__Bacteria	k__unclassified_d__Bacteria	p__Firmicutes	c__Bacilli	o__Bacillales	f__Sporolactobacillaceae	g__Sporolactobacillus	s__Sporolactobacillus_vineae	24	12	66	40	66	48	34	64	32	12	34	88	520
d__Bacteria	k__unclassified_d__Bacteria	p__Actinobacteria	c__Actinobacteria	o__Micrococcales	f__Micrococcaceae	g__Kocuria	s__Kocuria_palustris	38	0	236	22	8	32	2	18	0	0	8	10	374
d__Bacteria	k__unclassified_d__Bacteria	p__Firmicutes	c__Bacilli	o__Bacillales	f__Bacillaceae	g__Geobacillus	s__Geobacillus_sp._CAMR5420	1170	2916	1636	204	570	352	112	1146	3260	656	126	258	12406
d__Bacteria	k__unclassified_d__Bacteria	p__Firmicutes	c__Clostridia	o__Clostridiales	f__Lachnospiraceae	g__unclassified_f__Lachnospiraceae	s__Lachnospiraceae_bacterium_AC2029	4966	7394	8264	3604	4552	3258	10106	3902	6010	6460	1626	3268	63410
d__Eukaryota	k__Metazoa	p__Chordata	c__Mammalia	o__Cetacea	f__Lipotidae	g__Lipotes	s__Lipotes_vexillifer	2	6	4	0	4	0	2	2	0	12	6	6	44
d__Bacteria	k__unclassified_d__Bacteria	p__Firmicutes	c__Bacilli	o__Lactobacillales	f__Lactobacillaceae	g__Lactobacillus	s__Lactobacillus_paracasei	446	652	542	196	306	184	416	538	484	506	108	172	4550
d__Bacteria	k__unclassified_d__Bacteria	p__Firmicutes	c__Bacilli	o__Lactobacillales	f__Streptococcaceae	g__Streptococcus	s__Streptococcus_canis	80	36	82	62	8	24	12	22	8	12	0	10	356
d__Bacteria	k__unclassified_d__Bacteria	p__Bacteroidetes	c__Bacteroidia	o__Bacteroidales	f__Bacteroidaceae	g__Bacteroides	s__unclassified_g__Bacteroides	3514634	1628846	3116598	1572914	2886072	3454148	5610608	5454840	1379272	1900566	2144694	1566458	34229650
d__Bacteria	k__unclassified_d__Bacteria	p__Proteobacteria	c__Gammaproteobacteria	o__Pasteurellales	f__Pasteurellaceae	g__Actinobacillus	s__Actinobacillus_equuli	50	246	330	150	158	78	286	148	186	184	96	150	2062
d__Bacteria	k__unclassified_d__Bacteria	p__Proteobacteria	c__Betaproteobacteria	o__Neisseriales	f__Neisseriaceae	g__Vitreoscilla	s__Vitreoscilla_stercoraria	0	8	0	6	2	0	0	0	0	0	0	0	16
d__Bacteria	k__unclassified_d__Bacteria	p__Firmicutes	c__Bacilli	o__Bacillales	f__Paenibacillaceae	g__Paenibacillus	s__Paenibacillus_sp._Soil750	2386	6528	4974	3840	1002	1810	5190	2978	5190	4016	3016	2894	43824
d__Bacteria	k__unclassified_d__Bacteria	p__Firmicutes	c__Bacilli	o__Bacillales	f__Bacillaceae	g__Anoxybacillus	s__Anoxybacillus_suryakundensis	26	72	32	4	2	30	22	62	48	14	6	8	326
d__Eukaryota	k__unclassified_d__Eukaryota	p__unclassified_d__Eukaryota	c__Oomycetes	o__Peronosporales	f__Peronosporaceae	g__Plasmopara	s__Plasmopara_halstedii	0	0	2	0	2	2	0	0	0	0	0	0	6
d__Bacteria	k__unclassified_d__Bacteria	p__Proteobacteria	c__Acidithiobacillia	o__Acidithiobacillales	f__Acidithiobacillaceae	g__Acidithiobacillus	s__Acidithiobacillus_sp._GGI-221	28	124	80	108	168	110	34	70	148	230	100	84	1284
d__Bacteria	k__unclassified_d__Bacteria	p__Proteobacteria	c__Gammaproteobacteria	o__Vibrionales	f__Vibrionaceae	g__Photobacterium	s__Photobacterium_aquimaris	2	0	0	0	0	0	0	0	0	0	2	0	4
d__Bacteria	k__unclassified_d__Bacteria	p__Proteobacteria	c__Alphaproteobacteria	o__Rhodobacterales	f__Rhodobacteraceae	g__Actibacterium	s__Actibacterium_mucosum	4	4	16	2	2	16	2	4	0	2	2	0	54
d__Eukaryota	k__Viridiplantae	p__Streptophyta	c__unclassified_p__Streptophyta	o__Solanales	f__Solanaceae	g__Nicotiana	s__Nicotiana_sylvestris	24	0	0	0	0	0	0	0	0	0	0	0	24
d__Bacteria	k__unclassified_d__Bacteria	p__Firmicutes	c__Clostridia	o__Clostridiales	f__Clostridiaceae	g__Clostridium	s__Clostridium_sp._ATCC_29733	9922	20108	23678	6862	11660	6616	10262	12008	18066	11534	3746	9140	143602
d__Bacteria	k__unclassified_d__Bacteria	p__Proteobacteria	c__Gammaproteobacteria	o__Chromatiales	f__Ectothiorhodospiraceae	g__Nitrococcus	s__Nitrococcus_mobilis	0	0	0	0	0	0	0	0	0	0	4	0	4
d__Bacteria	k__unclassified_d__Bacteria	p__Proteobacteria	c__Betaproteobacteria	o__Burkholderiales	f__Alcaligenaceae	g__unclassified_f__Alcaligenaceae	s__unclassified_f__Alcaligenaceae	0	0	0	0	2	0	0	2	6	0	0	0	10
d__Bacteria	k__unclassified_d__Bacteria	p__Proteobacteria	c__Betaproteobacteria	o__Burkholderiales	f__Burkholderiaceae	g__Ralstonia	s__Ralstonia_sp._NT80	16	0	4	12	42	36	66	54	0	4	16	12	262
d__Bacteria	k__unclassified_d__Bacteria	p__unclassified_d__Bacteria	c__unclassified_d__Bacteria	o__unclassified_d__Bacteria	f__unclassified_d__Bacteria	g__unclassified_d__Bacteria	s__uncultured_bacterium_Contig46	76	142	496	144	408	178	42	136	106	360	100	150	2338
d__Bacteria	k__unclassified_d__Bacteria	p__Firmicutes	c__Bacilli	o__Bacillales	f__Bacillaceae	g__Bacillus	s__Bacillus_oceanisediminis	444	706	798	138	128	194	158	344	1062	324	52	100	4448
d__Bacteria	k__unclassified_d__Bacteria	p__Firmicutes	c__Bacilli	o__Bacillales	f__Bacillaceae	g__Bacillus	s__Bacillus_sp._72	0	0	0	0	2	6	32	0	0	0	0	0	40
d__Bacteria	k__unclassified_d__Bacteria	p__Actinobacteria	c__Actinobacteria	o__Corynebacteriales	f__Nocardiaceae	g__Nocardia	s__Nocardia_vinacea	32	154	20	14	22	24	32	10	100	28	4	14	454
d__Bacteria	k__unclassified_d__Bacteria	p__Proteobacteria	c__Gammaproteobacteria	o__Pseudomonadales	f__Pseudomonadaceae	g__Pseudomonas	s__Pseudomonas_sp._CHM02	140	164	256	6	0	8	64	168	310	154	12	4	1286
d__Archaea	k__unclassified_d__Archaea	p__Euryarchaeota	c__Halobacteria	o__Haloferacales	f__Haloferacaceae	g__Halorubrum	s__Halorubrum_sp._5	6	0	0	0	0	0	0	0	4	0	0	0	10
d__Bacteria	k__unclassified_d__Bacteria	p__unclassified_d__Bacteria	c__unclassified_d__Bacteria	o__unclassified_d__Bacteria	f__unclassified_d__Bacteria	g__unclassified_d__Bacteria	s__Parcubacteria_group_bacterium_GW2011_GWA2_36_10	2	0	0	0	0	0	146	0	0	0	0	0	148
d__Bacteria	k__unclassified_d__Bacteria	p__Actinobacteria	c__Coriobacteriia	o__Eggerthellales	f__Eggerthellaceae	g__Cryptobacterium	s__Cryptobacterium_curtum	286	390	344	436	352	178	546	484	296	232	68	646	4258
d__Bacteria	k__unclassified_d__Bacteria	p__Proteobacteria	c__Betaproteobacteria	o__Burkholderiales	f__Burkholderiaceae	g__Paraburkholderia	s__Burkholderia_monticola	6	2	6	4	16	0	10	10	0	4	0	4	62
d__Bacteria	k__unclassified_d__Bacteria	p__Proteobacteria	c__Alphaproteobacteria	o__Rhodobacterales	f__Rhodobacteraceae	g__Paracoccus	s__Paracoccus_sp._J39	4	8	4	2	22	8	18	8	2	18	0	6	100
d__Bacteria	k__unclassified_d__Bacteria	p__Bacteroidetes	c__Bacteroidia	o__Bacteroidales	f__Rikenellaceae	g__Rikenella	s__Rikenella_microfusus	5096	2138	4426	40196	61546	59202	13100	4216	1222	30628	47382	33842	302994
d__Bacteria	k__unclassified_d__Bacteria	p__Firmicutes	c__Clostridia	o__Clostridiales	f__Clostridiaceae	g__Clostridium	s__Clostridium_sp._BNL1100	2332	5032	3886	1378	1646	1446	1678	2204	5536	2056	756	1490	29440
d__Bacteria	k__unclassified_d__Bacteria	p__Firmicutes	c__Clostridia	o__Thermoanaerobacterales	f__Thermoanaerobacteraceae	g__Thermoanaerobacter	s__Thermoanaerobacter_thermohydrosulfuricus	764	1114	1172	418	714	354	624	1174	1090	680	242	488	8834
d__Bacteria	k__unclassified_d__Bacteria	p__Proteobacteria	c__Alphaproteobacteria	o__Sphingomonadales	f__Erythrobacteraceae	g__Erythrobacter	s__Erythrobacter_gangjinensis	0	0	0	0	4	0	0	0	0	0	0	6	10
d__Archaea	k__unclassified_d__Archaea	p__Euryarchaeota	c__Methanomicrobia	o__Methanosarcinales	f__Methanosarcinaceae	g__Methanosarcina	s__unclassified_g__Methanosarcina	56	436	82	90	64	60	56	294	102	166	36	64	1506
d__Bacteria	k__unclassified_d__Bacteria	p__unclassified_d__Bacteria	c__unclassified_d__Bacteria	o__unclassified_d__Bacteria	f__unclassified_d__Bacteria	g__unclassified_d__Bacteria	s__uncultured_bacterium_Ad_136_J17_contig2	36	34	22	40	12	86	22	36	36	24	16	28	392
d__Bacteria	k__unclassified_d__Bacteria	p__Firmicutes	c__Bacilli	o__Bacillales	f__Bacillaceae	g__Lysinibacillus	s__Lysinibacillus_odysseyi	48	70	136	10	44	2	88	44	76	26	0	16	560
d__Bacteria	k__unclassified_d__Bacteria	p__Proteobacteria	c__Alphaproteobacteria	o__Rhizobiales	f__Hyphomicrobiaceae	g__Devosia	s__Devosia_sp._H5989	2	8	8	0	20	2	2	22	0	0	0	12	76
d__Bacteria	k__unclassified_d__Bacteria	p__Proteobacteria	c__Gammaproteobacteria	o__Pseudomonadales	f__Pseudomonadaceae	g__Pseudomonas	s__Pseudomonas_syringae	56	92	46	32	76	54	46	114	136	72	32	44	800
d__Eukaryota	k__Viridiplantae	p__Streptophyta	c__unclassified_p__Streptophyta	o__Solanales	f__Solanaceae	g__Capsicum	s__Capsicum_frutescens	8	0	0	0	0	0	0	0	0	0	0	0	8
d__Bacteria	k__unclassified_d__Bacteria	p__Proteobacteria	c__Alphaproteobacteria	o__Rhizobiales	f__Hyphomicrobiaceae	g__Devosia	s__Devosia_sp._Root436	12	0	0	0	0	0	0	0	28	0	0	0	40
d__Bacteria	k__unclassified_d__Bacteria	p__Proteobacteria	c__Betaproteobacteria	o__Burkholderiales	f__Alcaligenaceae	g__Achromobacter	s__Achromobacter_ruhlandii	50	70	66	10	10	10	0	122	114	70	2	6	530
d__Bacteria	k__unclassified_d__Bacteria	p__Proteobacteria	c__Gammaproteobacteria	o__Chromatiales	f__Chromatiaceae	g__Rheinheimera	s__Rheinheimera_sp._F8	0	6	0	0	0	4	0	2	2	6	0	0	20
d__Bacteria	k__unclassified_d__Bacteria	p__Actinobacteria	c__Actinobacteria	o__Corynebacteriales	f__Corynebacteriaceae	g__Corynebacterium	s__Corynebacterium_durum	0	0	0	0	0	0	8	0	0	0	0	4	12
d__Viruses	k__unclassified_d__Viruses	p__unclassified_d__Viruses	c__unclassified_d__Viruses	o__Caudovirales	f__Siphoviridae	g__unclassified_f__Siphoviridae	s__Listeria_phage_LP-110	6	0	6	2	4	0	6	0	2	0	6	0	32
d__Bacteria	k__unclassified_d__Bacteria	p__Proteobacteria	c__Deltaproteobacteria	o__Bdellovibrionales	f__Bdellovibrionaceae	g__Bdellovibrio	s__Bdellovibrio_bacteriovorus	142	186	286	106	182	64	468	126	138	134	116	192	2140
d__Bacteria	k__unclassified_d__Bacteria	p__Actinobacteria	c__Actinobacteria	o__Corynebacteriales	f__Corynebacteriaceae	g__Corynebacterium	s__Corynebacterium_vitaeruminis	178	366	776	38	86	44	152	248	334	150	36	70	2478
d__Bacteria	k__unclassified_d__Bacteria	p__Firmicutes	c__Clostridia	o__Clostridiales	f__Clostridiales_Family_XIII._Incertae_Sedis	g__Mogibacterium	s__unclassified_g__Mogibacterium	562	1112	880	392	366	496	772	814	602	274	232	304	6806
d__Eukaryota	k__Viridiplantae	p__Streptophyta	c__unclassified_p__Streptophyta	o__Brassicales	f__Brassicaceae	g__Arabidopsis	s__Arabidopsis_thaliana	4	4	0	0	2	0	4	6	14	2	0	0	36
d__Bacteria	k__unclassified_d__Bacteria	p__Proteobacteria	c__Betaproteobacteria	o__Burkholderiales	f__Burkholderiaceae	g__Paraburkholderia	s__Paraburkholderia_oxyphila	0	0	0	0	2	2	0	6	6	0	0	0	16
d__Bacteria	k__unclassified_d__Bacteria	p__Proteobacteria	c__Betaproteobacteria	o__Burkholderiales	f__Oxalobacteraceae	g__Massilia	s__Massilia_sp._JS1662	8	18	72	12	14	10	8	6	4	32	6	12	202
d__Bacteria	k__unclassified_d__Bacteria	p__Firmicutes	c__Clostridia	o__Clostridiales	f__Lachnospiraceae	g__unclassified_f__Lachnospiraceae	s__Lachnospiraceae_bacterium_3_1_57FAA_CT1	14786	44954	27500	7446	11486	10488	9430	22948	49666	24950	5034	8866	237554
d__Eukaryota	k__Fungi	p__Basidiomycota	c__Tremellomycetes	o__Tremellales	f__Tremellaceae	g__Filobasidiella	s__Cryptococcus_neoformans	14	0	0	0	0	0	0	6	0	0	10	8	38
d__Bacteria	k__unclassified_d__Bacteria	p__Firmicutes	c__Bacilli	o__Bacillales	f__Paenibacillaceae	g__Paenibacillus	s__Paenibacillus_sp._O199	814	2762	1554	308	744	486	488	1324	3414	602	134	658	13288
d__Bacteria	k__unclassified_d__Bacteria	p__Firmicutes	c__Bacilli	o__Bacillales	f__Staphylococcaceae	g__Salinicoccus	s__Salinicoccus_halodurans	52	28	332	2	18	34	142	20	48	12	4	4	696
d__Bacteria	k__unclassified_d__Bacteria	p__Firmicutes	c__Clostridia	o__Clostridiales	f__Clostridiaceae	g__Clostridium	s__unclassified_g__Clostridium	6886	11272	14580	4010	6404	7702	6042	9502	11014	8694	1946	4444	92496
d__Bacteria	k__unclassified_d__Bacteria	p__Proteobacteria	c__Deltaproteobacteria	o__Syntrophobacterales	f__Syntrophobacteraceae	g__Syntrophobacter	s__Syntrophobacter_fumaroxidans	0	2	8	0	0	0	10	22	16	0	2	70	130
d__Bacteria	k__unclassified_d__Bacteria	p__Firmicutes	c__Clostridia	o__Clostridiales	f__Lachnospiraceae	g__Cellulosilyticum	s__Cellulosilyticum_ruminicola	2334	4466	6492	2100	3710	1774	4944	2516	4442	3542	786	2398	39504
d__Archaea	k__unclassified_d__Archaea	p__Euryarchaeota	c__Archaeoglobi	o__Archaeoglobales	f__Archaeoglobaceae	g__Geoglobus	s__Geoglobus_ahangari	0	24	2	2	6	6	0	0	20	52	18	14	144
d__Eukaryota	k__Metazoa	p__Arthropoda	c__Malacostraca	o__Decapoda	f__Alvinocarididae	g__Rimicaris	s__Rimicaris_exoculata	0	6	6	2	10	4	6	0	0	6	4	6	50
d__Bacteria	k__unclassified_d__Bacteria	p__Proteobacteria	c__Gammaproteobacteria	o__Enterobacteriales	f__Enterobacteriaceae	g__Serratia	s__Serratia_sp._ATCC_39006	22	24	60	12	8	22	4	8	22	46	6	8	242
d__Bacteria	k__unclassified_d__Bacteria	p__Proteobacteria	c__Deltaproteobacteria	o__Desulfarculales	f__Desulfarculaceae	g__Desulfarculus	s__Desulfarculus_baarsii	516	134	744	42	222	72	10	518	90	256	10	52	2666
d__Bacteria	k__unclassified_d__Bacteria	p__Firmicutes	c__Bacilli	o__Bacillales	f__Listeriaceae	g__Listeria	s__Listeria_innocua	98	236	164	38	132	44	40	36	106	44	12	66	1016
d__Eukaryota	k__Fungi	p__Ascomycota	c__Eurotiomycetes	o__Eurotiales	f__Aspergillaceae	g__Penicillium	s__Penicillium_chrysogenum	0	8	12	0	28	26	260	6	12	0	0	14	366
d__Bacteria	k__unclassified_d__Bacteria	p__Proteobacteria	c__Betaproteobacteria	o__Burkholderiales	f__Comamonadaceae	g__Hydrogenophaga	s__unclassified_g__Hydrogenophaga	0	4	18	10	30	24	14	14	0	34	14	20	182
d__Bacteria	k__unclassified_d__Bacteria	p__Bacteroidetes	c__Bacteroidia	o__Bacteroidales	f__Porphyromonadaceae	g__Dysgonomonas	s__Dysgonomonas_mossii	3810	1632	1814	3938	10464	6106	7128	1908	554	2436	6418	3090	49298
d__Eukaryota	k__Metazoa	p__Arthropoda	c__Insecta	o__Diptera	f__Culicidae	g__Anopheles	s__Anopheles_gambiae	0	20	14	0	8	8	2	4	8	6	6	4	80
d__Bacteria	k__unclassified_d__Bacteria	p__Actinobacteria	c__Actinobacteria	o__Micrococcales	f__Microbacteriaceae	g__Agromyces	s__Agromyces_subbeticus	6	0	0	0	2	0	0	0	2	0	0	2	12
d__Eukaryota	k__Viridiplantae	p__Streptophyta	c__unclassified_p__Streptophyta	o__Lamiales	f__Lentibulariaceae	g__Genlisea	s__Genlisea_aurea	80	274	128	142	26	52	52	148	312	144	52	30	1440
d__Bacteria	k__unclassified_d__Bacteria	p__Proteobacteria	c__Betaproteobacteria	o__Burkholderiales	f__Sutterellaceae	g__Parasutterella	s__Parasutterella_excrementihominis_CAG:233	1648	2500	2842	48270	25766	10484	13396	1032	424	3760	20350	11352	141824
d__Bacteria	k__unclassified_d__Bacteria	p__Actinobacteria	c__Actinobacteria	o__Nakamurellales	f__Nakamurellaceae	g__Nakamurella	s__Nakamurella_lactea	10	8	8	4	10	0	0	8	0	0	2	28	78
d__Bacteria	k__unclassified_d__Bacteria	p__Firmicutes	c__Bacilli	o__Bacillales	f__Sporolactobacillaceae	g__unclassified_f__Sporolactobacillaceae	s__[Bacillus]_selenitireducens	8	34	32	12	18	8	16	50	42	34	6	6	266
d__Eukaryota	k__unclassified_d__Eukaryota	p__Bacillariophyta	c__Bacillariophyceae	o__Naviculales	f__Phaeodactylaceae	g__Phaeodactylum	s__Phaeodactylum_tricornutum	2	0	12	0	10	0	0	0	0	6	6	0	36
d__Bacteria	k__unclassified_d__Bacteria	p__Firmicutes	c__Bacilli	o__Bacillales	f__Bacillaceae	g__Salsuginibacillus	s__Salsuginibacillus_kocurii	218	776	930	288	156	340	600	546	520	1176	190	150	5890
d__Bacteria	k__unclassified_d__Bacteria	p__Bacteroidetes	c__Flavobacteriia	o__Flavobacteriales	f__Flavobacteriaceae	g__Aquimarina	s__Aquimarina_macrocephali	66	44	126	88	138	50	124	36	94	64	52	32	914
d__Bacteria	k__unclassified_d__Bacteria	p__Deinococcus-Thermus	c__Deinococci	o__Deinococcales	f__Deinococcaceae	g__Deinococcus	s__Deinococcus_apachensis	2	4	36	4	2	4	8	2	2	0	0	0	64
d__Bacteria	k__unclassified_d__Bacteria	p__Bacteroidetes	c__Flavobacteriia	o__Flavobacteriales	f__Flavobacteriaceae	g__Flavobacterium	s__Flavobacterium_sp._Root186	8	34	12	4	16	10	6	14	62	32	0	6	204
d__Bacteria	k__unclassified_d__Bacteria	p__Firmicutes	c__Bacilli	o__Bacillales	f__Staphylococcaceae	g__Staphylococcus	s__Staphylococcus_sp._NAM3COL9	0	0	52	0	12	0	0	0	2	0	0	0	66
d__Bacteria	k__unclassified_d__Bacteria	p__Proteobacteria	c__Alphaproteobacteria	o__Rhizobiales	f__Rhizobiaceae	g__Rhizobium	s__Rhizobium_selenitireducens	6	6	2	0	6	8	2	4	0	0	0	2	36
d__Bacteria	k__unclassified_d__Bacteria	p__Proteobacteria	c__Epsilonproteobacteria	o__Campylobacterales	f__Helicobacteraceae	g__Helicobacter	s__Helicobacter_hepaticus	4356	676	11908	2998	9462	3994	52106	6248	1644	1530	1900	1516	98338
d__Bacteria	k__unclassified_d__Bacteria	p__Bacteroidetes	c__Bacteroidia	o__Bacteroidales	f__Porphyromonadaceae	g__Parabacteroides	s__Parabacteroides_johnsonii	16628	10646	18316	23048	24514	21348	42676	11942	5918	9570	25910	28052	238568
d__Bacteria	k__unclassified_d__Bacteria	p__Actinobacteria	c__Actinobacteria	o__Bifidobacteriales	f__Bifidobacteriaceae	g__Alloscardovia	s__Alloscardovia_omnicolens	70	280	122	60	64	86	18	114	214	238	14	66	1346
d__Bacteria	k__unclassified_d__Bacteria	p__Firmicutes	c__Bacilli	o__Lactobacillales	f__Aerococcaceae	g__Aerococcus	s__Aerococcus_urinaeequi	110	258	176	44	74	50	138	120	244	76	30	28	1348
d__Bacteria	k__unclassified_d__Bacteria	p__Firmicutes	c__Clostridia	o__Clostridiales	f__Clostridiales_Family_XIII._Incertae_Sedis	g__unclassified_f__Clostridiales_Family_XIII._Incertae_Sedis	s__Clostridiales_bacterium_S5-A14a	1336	1188	1798	1346	2142	1888	4442	452	716	1050	984	1152	18494
d__Bacteria	k__unclassified_d__Bacteria	p__Proteobacteria	c__Gammaproteobacteria	o__Enterobacteriales	f__Enterobacteriaceae	g__Yersinia	s__Yersinia_pseudotuberculosis	202	204	126	28	70	32	102	168	116	202	6	52	1308
d__Bacteria	k__unclassified_d__Bacteria	p__Proteobacteria	c__Gammaproteobacteria	o__Vibrionales	f__Vibrionaceae	g__Enterovibrio	s__Enterovibrio_coralii	6	2	20	0	0	0	2	0	0	0	0	0	30
d__Bacteria	k__unclassified_d__Bacteria	p__Lentisphaerae	c__Lentisphaeria	o__Lentisphaerales	f__Lentisphaeraceae	g__Lentisphaera	s__Lentisphaera_araneosa	52	64	118	54	18	12	132	28	74	6	16	20	594
d__Bacteria	k__unclassified_d__Bacteria	p__Actinobacteria	c__Actinobacteria	o__Streptomycetales	f__Streptomycetaceae	g__Streptomyces	s__Streptomyces_sp._CCM_MD2014	0	0	2	0	2	0	0	0	0	0	2	4	10
d__Bacteria	k__unclassified_d__Bacteria	p__Firmicutes	c__unclassified_p__Firmicutes	o__unclassified_p__Firmicutes	f__unclassified_p__Firmicutes	g__unclassified_p__Firmicutes	s__Firmicutes_bacterium_CAG:321	4324	802	2496	922	1236	636	1852	1218	2192	166	116	152	16112
d__Bacteria	k__unclassified_d__Bacteria	p__Proteobacteria	c__Alphaproteobacteria	o__Rhodospirillales	f__Rhodospirillaceae	g__Azospirillum	s__Azospirillum_sp._CAG:239	610	1066	830	236	326	166	320	580	640	884	236	286	6180
d__Bacteria	k__unclassified_d__Bacteria	p__Firmicutes	c__Clostridia	o__Clostridiales	f__Lachnospiraceae	g__Coprococcus	s__Coprococcus_sp._CAG:131	2658	5186	9876	2544	1928	1478	2034	2916	5664	6776	800	1376	43236
d__Bacteria	k__unclassified_d__Bacteria	p__Bacteroidetes	c__Bacteroidia	o__Bacteroidales	f__Porphyromonadaceae	g__unclassified_f__Porphyromonadaceae	s__Porphyromonadaceae_bacterium_GM3	8602	4804	5310	13600	33496	19310	22590	5132	1940	8908	19778	13238	156708
d__Bacteria	k__unclassified_d__Bacteria	p__Bacteroidetes	c__Cytophagia	o__Cytophagales	f__Cytophagaceae	g__Anditalea	s__Anditalea_andensis	280	580	278	58	76	116	140	190	474	140	58	78	2468
d__Archaea	k__unclassified_d__Archaea	p__Crenarchaeota	c__Thermoprotei	o__Desulfurococcales	f__Desulfurococcaceae	g__Ignicoccus	s__Ignicoccus_hospitalis	8	0	0	0	0	0	0	4	0	0	4	2	18
d__Bacteria	k__unclassified_d__Bacteria	p__Bacteroidetes	c__Bacteroidia	o__Bacteroidales	f__Bacteroidaceae	g__Bacteroides	s__Bacteroides_sp._CAG:20	31640	28242	39250	61192	46938	35850	97216	20148	6498	13764	61034	85796	527568
d__Eukaryota	k__Metazoa	p__Arthropoda	c__Insecta	o__Hemiptera	f__Cimicidae	g__Cimex	s__Cimex_lectularius	0	0	0	4	0	0	2	2	0	0	0	0	8
d__Bacteria	k__unclassified_d__Bacteria	p__Proteobacteria	c__Gammaproteobacteria	o__Enterobacteriales	f__Enterobacteriaceae	g__Klebsiella	s__Klebsiella_oxytoca	256	1252	580	20	94	94	130	808	1176	1064	104	94	5672
d__Bacteria	k__unclassified_d__Bacteria	p__Firmicutes	c__Clostridia	o__Clostridiales	f__Clostridiaceae	g__Clostridium	s__Clostridium_sp._7_2_43FAA	2400	7228	3550	1036	1620	1398	864	3554	9628	1434	610	1404	34726
d__Archaea	k__unclassified_d__Archaea	p__Euryarchaeota	c__Halobacteria	o__Haloferacales	f__Haloferacaceae	g__Haloferax	s__Haloferax_mucosum	16	118	158	18	34	24	92	92	158	56	16	52	834
d__Bacteria	k__unclassified_d__Bacteria	p__Proteobacteria	c__Gammaproteobacteria	o__Xanthomonadales	f__Xanthomonadaceae	g__Lysobacter	s__unclassified_g__Lysobacter	0	42	62	0	40	4	0	22	68	6	4	18	266
d__Bacteria	k__unclassified_d__Bacteria	p__Bacteroidetes	c__Bacteroidia	o__Bacteroidales	f__unclassified_o__Bacteroidales	g__unclassified_o__Bacteroidales	s__Bacteroidales_bacterium_Barb6XT	908	432	898	2324	4622	3576	3104	586	158	1762	3552	3420	25342
d__Bacteria	k__unclassified_d__Bacteria	p__Firmicutes	c__unclassified_p__Firmicutes	o__unclassified_p__Firmicutes	f__unclassified_p__Firmicutes	g__unclassified_p__Firmicutes	s__Firmicutes_bacterium_CAG:145	50254	38640	78908	66480	33980	83020	143788	12460	29828	34234	28554	33282	633428
d__Bacteria	k__unclassified_d__Bacteria	p__Proteobacteria	c__Gammaproteobacteria	o__Alteromonadales	f__Alteromonadaceae	g__Alteromonas	s__Alteromonas_sp._Nap_26	18	88	84	20	28	12	46	44	90	12	6	36	484
d__Bacteria	k__unclassified_d__Bacteria	p__Actinobacteria	c__Actinobacteria	o__Actinomycetales	f__Actinomycetaceae	g__Actinomyces	s__Actinomyces_sp._ICM39	284	420	264	174	202	160	204	358	370	646	114	154	3350
d__Viruses	k__unclassified_d__Viruses	p__unclassified_d__Viruses	c__unclassified_d__Viruses	o__Caudovirales	f__Siphoviridae	g__unclassified_f__Siphoviridae	s__Enterococcus_phage_IME_EF3	34	60	58	40	10	18	12	58	60	30	2	10	392
d__Bacteria	k__unclassified_d__Bacteria	p__Firmicutes	c__Clostridia	o__Clostridiales	f__Clostridiaceae	g__Clostridium	s__Clostridium_hydrogeniformans	936	896	1276	360	824	444	1188	534	978	322	144	462	8364
d__Bacteria	k__unclassified_d__Bacteria	p__Bacteroidetes	c__Flavobacteriia	o__Flavobacteriales	f__Flavobacteriaceae	g__Chryseobacterium	s__Chryseobacterium_indologenes	4	6	6	4	4	0	0	4	0	0	0	2	30
d__Bacteria	k__unclassified_d__Bacteria	p__Firmicutes	c__Clostridia	o__Clostridiales	f__Lachnospiraceae	g__unclassified_f__Lachnospiraceae	s__Lachnospiraceae_bacterium_A2	557242	629172	458766	116276	154140	144492	191442	469006	724244	407534	71276	119352	4042942
d__Bacteria	k__unclassified_d__Bacteria	p__Actinobacteria	c__Actinobacteria	o__Corynebacteriales	f__Corynebacteriaceae	g__Corynebacterium	s__Corynebacterium_mustelae	0	0	0	38	0	66	0	6	0	0	10	40	160
d__Bacteria	k__unclassified_d__Bacteria	p__Firmicutes	c__Clostridia	o__Clostridiales	f__Lachnospiraceae	g__unclassified_f__Lachnospiraceae	s__Lachnospiraceae_bacterium_A4	1317632	1691498	2188532	275288	683566	362876	329880	1658306	1521456	1048184	171642	378364	11627224
d__Bacteria	k__unclassified_d__Bacteria	p__Actinobacteria	c__Actinobacteria	o__Bifidobacteriales	f__Bifidobacteriaceae	g__Bifidobacterium	s__Bifidobacterium_merycicum	1124	1442	1804	512	864	552	1140	1432	1338	952	372	544	12076
d__Bacteria	k__unclassified_d__Bacteria	p__Firmicutes	c__Clostridia	o__Clostridiales	f__Lachnospiraceae	g__Dorea	s__Dorea_longicatena_CAG:42	1866	3354	2856	736	1074	970	1138	2370	4258	2816	420	828	22686
d__Bacteria	k__unclassified_d__Bacteria	p__Aquificae	c__Aquificae	o__Aquificales	f__Aquificaceae	g__Thermocrinis	s__Thermocrinis_albus	2	8	4	0	6	2	0	0	2	0	0	0	24
d__Bacteria	k__unclassified_d__Bacteria	p__Bacteroidetes	c__Cytophagia	o__Cytophagales	f__Cyclobacteriaceae	g__Algoriphagus	s__Algoriphagus_sp._M8-2	0	0	0	166	0	256	0	34	0	0	94	200	750
d__Bacteria	k__unclassified_d__Bacteria	p__Proteobacteria	c__Betaproteobacteria	o__Rhodocyclales	f__Rhodocyclaceae	g__Azoarcus	s__Azoarcus_toluclasticus	0	2	6	0	6	4	8	0	6	4	0	8	44
d__Bacteria	k__unclassified_d__Bacteria	p__Proteobacteria	c__Gammaproteobacteria	o__Enterobacteriales	f__Enterobacteriaceae	g__Kluyvera	s__Kluyvera_ascorbata	192	256	184	48	142	56	94	160	122	228	32	94	1608
d__Bacteria	k__unclassified_d__Bacteria	p__Actinobacteria	c__Actinobacteria	o__Propionibacteriales	f__Propionibacteriaceae	g__Propionibacterium	s__Propionibacterium_humerusii	78	228	102	18	38	18	30	116	150	84	10	38	910
d__Bacteria	k__unclassified_d__Bacteria	p__Firmicutes	c__Bacilli	o__Bacillales	f__Bacillaceae	g__Bacillus	s__Bacillus_sp._522_BSPC	80	140	96	26	56	20	114	74	100	110	20	14	850
d__Bacteria	k__unclassified_d__Bacteria	p__Firmicutes	c__Clostridia	o__Thermoanaerobacterales	f__unclassified_o__Thermoanaerobacterales	g__unclassified_o__Thermoanaerobacterales	s__Thermoanaerobacterales_bacterium_50_218	3324	4558	4614	2902	2902	1550	3556	3880	4886	6702	1256	2614	42744
d__Bacteria	k__unclassified_d__Bacteria	p__Fusobacteria	c__Fusobacteriia	o__Fusobacteriales	f__Fusobacteriaceae	g__Fusobacterium	s__Fusobacterium_sp._CAG:649	18	14	108	4	10	8	4	16	12	4	2	0	200
d__Bacteria	k__unclassified_d__Bacteria	p__Actinobacteria	c__Actinobacteria	o__Streptomycetales	f__Streptomycetaceae	g__Streptomyces	s__Streptomyces_sp._CC71	2	0	2	4	2	0	0	4	4	0	0	0	18
d__Bacteria	k__unclassified_d__Bacteria	p__Verrucomicrobia	c__Verrucomicrobiae	o__Verrucomicrobiales	f__Verrucomicrobiaceae	g__Verrucomicrobium	s__Verrucomicrobium_spinosum	0	0	0	12	0	0	2	0	0	0	2	2	18
d__Bacteria	k__unclassified_d__Bacteria	p__Firmicutes	c__Bacilli	o__Bacillales	f__Paenibacillaceae	g__Paenibacillus	s__Paenibacillus_pabuli	794	224	864	94	394	238	34	32	144	296	60	178	3352
d__Bacteria	k__unclassified_d__Bacteria	p__Firmicutes	c__Erysipelotrichia	o__Erysipelotrichales	f__Erysipelotrichaceae	g__Dielma	s__Dielma_fastidiosa	7146	15846	14160	3514	6218	4076	6504	9346	17106	8952	2490	3834	99192
d__Bacteria	k__unclassified_d__Bacteria	p__Firmicutes	c__Clostridia	o__Clostridiales	f__Clostridiaceae	g__Clostridium	s__Clostridium_diolis	1482	3458	2766	940	848	936	1482	1968	2674	3158	556	598	20866
d__Archaea	k__unclassified_d__Archaea	p__Euryarchaeota	c__Methanomicrobia	o__unclassified_c__Methanomicrobia	f__unclassified_c__Methanomicrobia	g__unclassified_c__Methanomicrobia	s__Arc_I_group_archaeon_B03fssc0709_Meth_Bin005	20	0	4	0	6	10	2	6	2	6	2	8	66
d__Bacteria	k__unclassified_d__Bacteria	p__Firmicutes	c__Bacilli	o__Lactobacillales	f__Carnobacteriaceae	g__Carnobacterium	s__Carnobacterium_pleistocenium	34	46	190	38	68	36	124	52	78	92	18	48	824
d__Bacteria	k__unclassified_d__Bacteria	p__Bacteroidetes	c__Bacteroidia	o__Bacteroidales	f__Prevotellaceae	g__Prevotella	s__Prevotella_paludivivens	2630	3570	4642	8882	4500	4566	13454	592	936	832	8030	11332	63966
d__Bacteria	k__unclassified_d__Bacteria	p__Bacteroidetes	c__Sphingobacteriia	o__Sphingobacteriales	f__Sphingobacteriaceae	g__Pedobacter	s__Pedobacter_sp._Leaf176	16	14	16	10	20	12	8	34	36	26	0	24	216
d__Archaea	k__unclassified_d__Archaea	p__Euryarchaeota	c__Halobacteria	o__Halobacteriales	f__Halobacteriaceae	g__Halobacterium	s__Halobacterium_sp._DL1	312	32	184	78	108	80	122	254	210	4	14	34	1432
d__Archaea	k__unclassified_d__Archaea	p__Euryarchaeota	c__Methanomicrobia	o__Methanomicrobiales	f__Methanoregulaceae	g__Methanosphaerula	s__Methanosphaerula_palustris	0	0	16	0	300	118	446	14	54	0	2	94	1044
d__Bacteria	k__unclassified_d__Bacteria	p__Proteobacteria	c__Epsilonproteobacteria	o__Campylobacterales	f__Campylobacteraceae	g__Campylobacter	s__Campylobacter_jejuni	388	918	1808	584	740	408	2634	380	260	1396	348	202	10066
d__Bacteria	k__unclassified_d__Bacteria	p__Proteobacteria	c__Epsilonproteobacteria	o__Nautiliales	f__Nautiliaceae	g__Nautilia	s__Nautilia_profundicola	0	22	64	0	22	0	0	22	72	0	12	14	228
d__Archaea	k__unclassified_d__Archaea	p__Euryarchaeota	c__Methanomicrobia	o__Methanomicrobiales	f__Methanomicrobiaceae	g__Methanolacinia	s__Methanolacinia_petrolearia	132	200	122	112	106	92	130	134	270	160	52	54	1564
d__Bacteria	k__unclassified_d__Bacteria	p__Firmicutes	c__Clostridia	o__Clostridiales	f__Lachnospiraceae	g__unclassified_f__Lachnospiraceae	s__Lachnospiraceae_bacterium_5_1_63FAA	2054	5930	4596	1494	1484	1442	1420	4236	5390	5160	500	902	34608
d__Bacteria	k__unclassified_d__Bacteria	p__Actinobacteria	c__Coriobacteriia	o__Eggerthellales	f__Eggerthellaceae	g__Slackia	s__Slackia_sp._NATTS	2	0	2	0	0	0	0	6	2	0	0	0	12
d__Bacteria	k__unclassified_d__Bacteria	p__Proteobacteria	c__Gammaproteobacteria	o__Chromatiales	f__Chromatiaceae	g__Rheinheimera	s__Rheinheimera_baltica	122	284	112	56	64	76	92	64	330	108	20	18	1346
d__Bacteria	k__unclassified_d__Bacteria	p__Proteobacteria	c__Alphaproteobacteria	o__Rhizobiales	f__Rhizobiaceae	g__Rhizobium	s__Rhizobium_sp._Leaf371	2	4	6	4	0	2	6	2	0	0	0	4	30
d__Bacteria	k__unclassified_d__Bacteria	p__Firmicutes	c__Bacilli	o__Bacillales	f__Paenibacillaceae	g__Paenibacillus	s__Paenibacillus_graminis	418	1030	904	342	792	336	1180	798	986	618	198	512	8114
d__Bacteria	k__unclassified_d__Bacteria	p__Proteobacteria	c__Alphaproteobacteria	o__Rhizobiales	f__Hyphomicrobiaceae	g__Cucumibacter	s__Cucumibacter_marinus	2	4	16	10	18	2	20	20	0	2	14	28	136
d__Bacteria	k__unclassified_d__Bacteria	p__Proteobacteria	c__Alphaproteobacteria	o__Rhizobiales	f__Methylocystaceae	g__Pleomorphomonas	s__Pleomorphomonas_koreensis	728	588	996	466	1034	428	416	912	276	372	528	480	7224
d__Bacteria	k__unclassified_d__Bacteria	p__unclassified_d__Bacteria	c__unclassified_d__Bacteria	o__unclassified_d__Bacteria	f__unclassified_d__Bacteria	g__unclassified_d__Bacteria	s__uncultured_bacterium_Contig224	12	8	2	0	34	12	738	0	4	10	0	6	826
d__Bacteria	k__unclassified_d__Bacteria	p__Firmicutes	c__Bacilli	o__Bacillales	f__Paenibacillaceae	g__Brevibacillus	s__Brevibacillus_massiliensis	878	2502	1618	266	484	322	856	1332	2062	1510	232	554	12616
d__Archaea	k__unclassified_d__Archaea	p__Euryarchaeota	c__Methanomicrobia	o__Methanosarcinales	f__Methanosarcinaceae	g__Methanosarcina	s__Methanosarcina_horonobensis	50	52	116	116	132	24	74	52	42	54	52	32	796
d__Bacteria	k__unclassified_d__Bacteria	p__Proteobacteria	c__Deltaproteobacteria	o__Desulfuromonadales	f__Pelobacteraceae	g__Pelobacter	s__Pelobacter_seleniigenes	900	2378	1366	472	582	444	578	1914	2580	2562	262	400	14438
d__Bacteria	k__unclassified_d__Bacteria	p__Firmicutes	c__Clostridia	o__Clostridiales	f__Clostridiaceae	g__Clostridium	s__Clostridium_sp._12(A)	25280	68378	42998	10022	14500	22896	15844	43580	69294	51476	5934	12088	382290
d__Bacteria	k__unclassified_d__Bacteria	p__Gemmatimonadetes	c__Gemmatimonadetes	o__Gemmatimonadales	f__Gemmatimonadaceae	g__Gemmatimonas	s__Gemmatimonas_sp._SG8_23	2	10	4	0	8	16	10	0	2	12	0	18	82
d__Bacteria	k__unclassified_d__Bacteria	p__unclassified_d__Bacteria	c__unclassified_d__Bacteria	o__unclassified_d__Bacteria	f__unclassified_d__Bacteria	g__unclassified_d__Bacteria	s__uncultured_bacterium_Rifle_16ft_4_minimus_37862	8	0	100	0	70	12	14	0	2	72	0	54	332
d__Bacteria	k__unclassified_d__Bacteria	p__Proteobacteria	c__Gammaproteobacteria	o__Aeromonadales	f__Aeromonadaceae	g__Aeromonas	s__Aeromonas_hydrophila	114	160	176	250	454	86	102	100	134	44	166	188	1974
d__Bacteria	k__unclassified_d__Bacteria	p__Firmicutes	c__Clostridia	o__Clostridiales	f__Clostridiaceae	g__Clostridium	s__Clostridium_sp._CAG:508	842	1818	1856	2166	802	1228	28632	1138	1076	1912	552	456	42478
d__Bacteria	k__unclassified_d__Bacteria	p__Bacteroidetes	c__Sphingobacteriia	o__Sphingobacteriales	f__Sphingobacteriaceae	g__Solitalea	s__Solitalea_canadensis	438	134	274	398	1562	736	1488	362	80	368	656	946	7442
d__Bacteria	k__unclassified_d__Bacteria	p__Firmicutes	c__Clostridia	o__Clostridiales	f__Clostridiaceae	g__Clostridium	s__Clostridium_sp._CAG:505	3194	12598	12230	3258	4712	2488	6024	8458	9226	4144	2198	3028	71558
d__Bacteria	k__unclassified_d__Bacteria	p__Proteobacteria	c__Betaproteobacteria	o__Sulfuricellales	f__Sulfuricellaceae	g__Sulfuricella	s__Sulfuricella_denitrificans	4	4	2	16	10	20	20	28	4	10	20	10	148
d__Eukaryota	k__Viridiplantae	p__Streptophyta	c__unclassified_p__Streptophyta	o__Rosales	f__Rosaceae	g__Pyrus	s__Pyrus_x_bretschneideri	0	2	0	0	0	0	0	0	0	0	0	0	2
d__Bacteria	k__unclassified_d__Bacteria	p__Firmicutes	c__Bacilli	o__Bacillales	f__Bacillaceae	g__Bacillus	s__Bacillus_aidingensis	30	70	64	24	52	20	54	90	60	16	10	12	502
d__Bacteria	k__unclassified_d__Bacteria	p__Firmicutes	c__Clostridia	o__Thermoanaerobacterales	f__Thermoanaerobacteraceae	g__Tepidanaerobacter	s__Tepidanaerobacter_acetatoxydans	816	2016	1616	624	862	536	1298	1050	1660	806	364	788	12436
d__Bacteria	k__unclassified_d__Bacteria	p__Proteobacteria	c__Alphaproteobacteria	o__Rhodobacterales	f__Rhodobacteraceae	g__Loktanella	s__Loktanella_vestfoldensis	294	140	374	284	1346	628	1190	256	62	314	606	814	6308
d__Bacteria	k__unclassified_d__Bacteria	p__Firmicutes	c__Clostridia	o__Clostridiales	f__Lachnospiraceae	g__Blautia	s__[Ruminococcus]_gnavus	51904	84616	91060	23294	28494	61668	37688	58962	93890	63936	11938	22262	629712
d__Bacteria	k__unclassified_d__Bacteria	p__Actinobacteria	c__Actinobacteria	o__Streptomycetales	f__Streptomycetaceae	g__Streptomyces	s__Streptomyces_sp._AA0539	2	0	0	0	0	0	0	0	0	0	0	0	2
d__Bacteria	k__unclassified_d__Bacteria	p__Proteobacteria	c__Alphaproteobacteria	o__Rhodobacterales	f__Rhodobacteraceae	g__Rhodobacter	s__Rhodobacter_sp._AKP1	222	1180	510	20	110	120	124	780	1120	986	38	94	5304
d__Bacteria	k__unclassified_d__Bacteria	p__Actinobacteria	c__Actinobacteria	o__Micrococcales	f__Brevibacteriaceae	g__Brevibacterium	s__Brevibacterium_sp._VCM10	0	0	6	0	2	4	0	0	0	0	0	0	12
d__Bacteria	k__unclassified_d__Bacteria	p__Firmicutes	c__Clostridia	o__Clostridiales	f__Clostridiaceae	g__Thermotalea	s__Thermotalea_metallivorans	1870	3618	3024	1120	2766	1308	3978	2278	2324	1778	588	1924	26576
d__Bacteria	k__unclassified_d__Bacteria	p__Firmicutes	c__Bacilli	o__Lactobacillales	f__Lactobacillaceae	g__Lactobacillus	s__Lactobacillus_taiwanensis	6	0	0	0	0	0	0	0	0	70	768	0	844
d__Bacteria	k__unclassified_d__Bacteria	p__Firmicutes	c__Bacilli	o__Bacillales	f__Bacillaceae	g__Anoxybacillus	s__Anoxybacillus_flavithermus	108	386	176	188	182	222	108	154	230	178	154	210	2296
d__Bacteria	k__unclassified_d__Bacteria	p__Proteobacteria	c__Alphaproteobacteria	o__Rhodobacterales	f__Rhodobacteraceae	g__Planktomarina	s__Planktomarina_temperata	0	4	2	0	2	20	0	0	0	0	0	0	28
d__Bacteria	k__unclassified_d__Bacteria	p__Actinobacteria	c__Actinobacteria	o__Streptomycetales	f__Streptomycetaceae	g__Streptomyces	s__Streptomyces_sp._NRRL_WC-3626	0	0	0	0	0	0	6	0	0	0	0	2	8
d__Bacteria	k__unclassified_d__Bacteria	p__Actinobacteria	c__Actinobacteria	o__Micrococcales	f__Cellulomonadaceae	g__Cellulomonas	s__Cellulomonas_fimi	10	14	6	0	10	2	2	2	18	0	0	6	70
d__Bacteria	k__unclassified_d__Bacteria	p__Actinobacteria	c__Actinobacteria	o__Bifidobacteriales	f__Bifidobacteriaceae	g__Bifidobacterium	s__Bifidobacterium_saguini	78	74	266	632	42	98	84	34	74	70	56	68	1576
d__Bacteria	k__unclassified_d__Bacteria	p__Proteobacteria	c__Alphaproteobacteria	o__Sphingomonadales	f__Sphingomonadaceae	g__Sphingomonas	s__Sphingomonas_sp._TDK1	4	10	6	4	16	0	4	2	2	14	2	2	66
d__Bacteria	k__unclassified_d__Bacteria	p__Proteobacteria	c__Gammaproteobacteria	o__Oceanospirillales	f__Hahellaceae	g__Hahella	s__Hahella_chejuensis	4	12	10	26	22	16	8	14	18	4	0	8	142
d__Bacteria	k__unclassified_d__Bacteria	p__Actinobacteria	c__Actinobacteria	o__Corynebacteriales	f__Corynebacteriaceae	g__Corynebacterium	s__Corynebacterium_glucuronolyticum	0	0	14	12	0	24	0	6	0	0	2	2	60
d__Bacteria	k__unclassified_d__Bacteria	p__Proteobacteria	c__Gammaproteobacteria	o__Xanthomonadales	f__Xanthomonadaceae	g__Thermomonas	s__Thermomonas_fusca	4	2	0	0	2	4	0	12	2	0	0	2	28
d__Bacteria	k__unclassified_d__Bacteria	p__Firmicutes	c__Bacilli	o__Bacillales	f__Paenibacillaceae	g__Paenibacillus	s__Paenibacillus_sp._UNC451MF	2730	5422	4138	872	1642	1240	1094	3412	6500	2160	496	1276	30982
d__Bacteria	k__unclassified_d__Bacteria	p__Actinobacteria	c__Actinobacteria	o__Corynebacteriales	f__Corynebacteriaceae	g__Corynebacterium	s__Corynebacterium_timonense	4	8	12	46	4	8	18	0	8	2	0	4	114
d__Bacteria	k__unclassified_d__Bacteria	p__Bacteroidetes	c__Bacteroidia	o__Bacteroidales	f__Bacteroidaceae	g__Bacteroides	s__Bacteroides_uniformis_CAG:3	38132	10714	19676	21456	23896	26674	36344	37270	4792	15564	12488	15564	262570
d__Bacteria	k__unclassified_d__Bacteria	p__Firmicutes	c__Clostridia	o__Clostridiales	f__Peptococcaceae	g__Desulfitobacterium	s__Desulfitobacterium_dichloroeliminans	4878	7426	9256	2772	6764	2812	8000	5804	7256	8888	1474	3366	68696
d__Bacteria	k__unclassified_d__Bacteria	p__Firmicutes	c__Clostridia	o__Clostridiales	f__Eubacteriaceae	g__Eubacterium	s__Eubacterium_rectale_CAG:36	7498	19362	15684	4022	13764	7688	20084	15860	23032	15926	2736	8544	154200
d__Bacteria	k__unclassified_d__Bacteria	p__Firmicutes	c__Clostridia	o__Clostridiales	f__Lachnospiraceae	g__Roseburia	s__Roseburia_sp._CAG:100	72692	146734	149228	36416	50892	53356	51294	114118	147182	120634	23250	35686	1001482
d__Archaea	k__unclassified_d__Archaea	p__Euryarchaeota	c__Methanomicrobia	o__Methanosarcinales	f__Methanosarcinaceae	g__Methanosarcina	s__Methanosarcina_lacustris	1168	3320	1492	122	600	472	160	1718	4584	674	204	482	14996
d__Bacteria	k__unclassified_d__Bacteria	p__Proteobacteria	c__Alphaproteobacteria	o__Rhodospirillales	f__Acetobacteraceae	g__Acetobacter	s__Acetobacter_sp._CAG:267	330	82	170	68	100	46	572	70	158	24	6	32	1658
d__Bacteria	k__unclassified_d__Bacteria	p__Fusobacteria	c__Fusobacteriia	o__Fusobacteriales	f__Leptotrichiaceae	g__Leptotrichia	s__Leptotrichia_shahii	346	1396	1538	422	442	460	712	868	1138	1344	320	252	9238
d__Eukaryota	k__Metazoa	p__Arthropoda	c__Insecta	o__Diptera	f__Culicidae	g__Culex	s__Culex_quinquefasciatus	6	10	10	0	2	4	0	6	16	0	8	8	70
d__Bacteria	k__unclassified_d__Bacteria	p__Firmicutes	c__Clostridia	o__Clostridiales	f__Clostridiaceae	g__Clostridium	s__Clostridium_homopropionicum	5370	3724	7930	1760	3150	1886	3440	4226	3268	3680	692	1720	40846
d__Bacteria	k__unclassified_d__Bacteria	p__Proteobacteria	c__Gammaproteobacteria	o__Vibrionales	f__Vibrionaceae	g__Vibrio	s__Vibrio_owensii	18	12	32	14	18	0	2	20	24	10	6	2	158
d__Bacteria	k__unclassified_d__Bacteria	p__Bacteroidetes	c__Sphingobacteriia	o__Sphingobacteriales	f__Chitinophagaceae	g__Niabella	s__Niabella_aurantiaca	1132	1850	2478	3970	88	1328	6372	110	178	246	4062	6094	27908
d__Bacteria	k__unclassified_d__Bacteria	p__Firmicutes	c__Clostridia	o__Clostridiales	f__Clostridiaceae	g__Clostridium	s__Clostridium_autoethanogenum	12	328	10	12	358	126	710	10	124	18	2	150	1860
d__Bacteria	k__unclassified_d__Bacteria	p__Firmicutes	c__Clostridia	o__Clostridiales	f__Peptococcaceae	g__Desulfosporosinus	s__Desulfosporosinus_sp._Tol-M	3348	9142	5796	1486	3026	1972	2454	4746	11304	4116	870	2174	50434
d__Bacteria	k__unclassified_d__Bacteria	p__Proteobacteria	c__Gammaproteobacteria	o__Thiotrichales	f__Piscirickettsiaceae	g__Piscirickettsia	s__Piscirickettsia_salmonis	0	2	4	28	0	0	2	0	4	0	0	4	44
d__Eukaryota	k__Metazoa	p__Arthropoda	c__Insecta	o__Hemiptera	f__Aphididae	g__Acyrthosiphon	s__Acyrthosiphon_pisum	8	6	4	2	14	4	8	2	0	4	4	4	60
d__Bacteria	k__unclassified_d__Bacteria	p__Firmicutes	c__Bacilli	o__Lactobacillales	f__Lactobacillaceae	g__Lactobacillus	s__Lactobacillus_vaginalis	466	1816	636	194	422	240	78	472	2266	176	68	176	7010
d__Bacteria	k__unclassified_d__Bacteria	p__Proteobacteria	c__Betaproteobacteria	o__Rhodocyclales	f__Rhodocyclaceae	g__Dechloromonas	s__Dechloromonas_aromatica	18	22	20	0	32	16	4	12	58	36	0	8	226
d__Bacteria	k__unclassified_d__Bacteria	p__Proteobacteria	c__Betaproteobacteria	o__Burkholderiales	f__Comamonadaceae	g__Polaromonas	s__Polaromonas_sp._JS666	288	488	402	152	188	116	122	444	464	802	112	172	3750
d__Bacteria	k__unclassified_d__Bacteria	p__Planctomycetes	c__Planctomycetia	o__Planctomycetales	f__Planctomycetaceae	g__Rhodopirellula	s__Rhodopirellula_baltica	94	74	102	82	108	114	182	84	54	74	22	44	1034
d__Eukaryota	k__Metazoa	p__Chordata	c__Mammalia	o__Carnivora	f__Felidae	g__Felis	s__Felis_catus	0	2	0	2	0	0	0	0	2	0	0	2	8
d__Bacteria	k__unclassified_d__Bacteria	p__Firmicutes	c__Clostridia	o__Clostridiales	f__Lachnospiraceae	g__Butyrivibrio	s__Butyrivibrio_fibrisolvens	25322	57798	49060	17252	19212	17162	20042	31596	60432	41832	7642	12910	360260
d__Archaea	k__unclassified_d__Archaea	p__Euryarchaeota	c__Methanomicrobia	o__Methanosarcinales	f__Methanosarcinaceae	g__Methanohalophilus	s__Methanohalophilus_mahii	0	2	0	6	222	48	304	0	60	30	2	54	728
d__Bacteria	k__unclassified_d__Bacteria	p__Firmicutes	c__Bacilli	o__Bacillales	f__Bacillaceae	g__Calditerricola	s__Calditerricola_satsumensis	94	146	166	46	100	58	68	176	96	34	28	86	1098
d__Bacteria	k__unclassified_d__Bacteria	p__Proteobacteria	c__Alphaproteobacteria	o__Rhizobiales	f__Rhodobiaceae	g__Candidatus_Phaeomarinobacter	s__Candidatus_Phaeomarinobacter_ectocarpi	2	4	30	2	10	2	0	2	8	16	2	4	82
d__Bacteria	k__unclassified_d__Bacteria	p__Actinobacteria	c__Actinobacteria	o__Micrococcales	f__Microbacteriaceae	g__Microbacterium	s__Microbacterium_sp._TS-1	24	62	62	4	16	4	18	24	52	2	0	18	286
d__Bacteria	k__unclassified_d__Bacteria	p__Cyanobacteria	c__unclassified_p__Cyanobacteria	o__Oscillatoriales	f__unclassified_o__Oscillatoriales	g__Arthrospira	s__Arthrospira_sp._TJSD091	0	0	0	0	0	0	0	0	2	0	0	0	2
d__Bacteria	k__unclassified_d__Bacteria	p__Firmicutes	c__Bacilli	o__Bacillales	f__Paenibacillaceae	g__Paenibacillus	s__Paenibacillus_sp._FSL_R7-0331	2300	8162	3326	524	1454	1206	1150	3410	9824	1332	508	1352	34548
d__Bacteria	k__unclassified_d__Bacteria	p__Firmicutes	c__Clostridia	o__Clostridiales	f__Lachnospiraceae	g__unclassified_f__Lachnospiraceae	s__Lachnospiraceae_bacterium_VE202-12	1490	1534	2314	438	698	500	534	1282	1422	950	188	444	11794
d__Bacteria	k__unclassified_d__Bacteria	p__Proteobacteria	c__Alphaproteobacteria	o__Rhizobiales	f__Bradyrhizobiaceae	g__Bosea	s__Bosea_sp._PAMC_26642	94	106	262	22	54	28	84	154	252	142	10	24	1232
d__Bacteria	k__unclassified_d__Bacteria	p__Actinobacteria	c__Actinobacteria	o__Streptomycetales	f__Streptomycetaceae	g__Streptomyces	s__Streptomyces_sp._BoleA5	84	758	74	16	30	46	4	150	500	32	16	24	1734
d__Bacteria	k__unclassified_d__Bacteria	p__Spirochaetes	c__Spirochaetia	o__Spirochaetales	f__Spirochaetaceae	g__Sphaerochaeta	s__Sphaerochaeta_coccoides	1714	3438	5898	1096	1292	964	2064	1788	3604	1890	676	1922	26346
d__Bacteria	k__unclassified_d__Bacteria	p__unclassified_d__Bacteria	c__unclassified_d__Bacteria	o__unclassified_d__Bacteria	f__unclassified_d__Bacteria	g__unclassified_d__Bacteria	s__uncultured_bacterium_FPPS_57A9	52	108	90	16	32	14	50	90	90	68	14	24	648
d__Bacteria	k__unclassified_d__Bacteria	p__Firmicutes	c__Clostridia	o__Clostridiales	f__Ruminococcaceae	g__Ethanoligenens	s__Ethanoligenens_harbinense	3506	5688	7942	3752	3686	2354	3398	3958	5342	2592	916	2836	45970
d__Bacteria	k__unclassified_d__Bacteria	p__Actinobacteria	c__Actinobacteria	o__Streptomycetales	f__Streptomycetaceae	g__Streptomyces	s__Streptomyces_mirabilis	2	2	16	2	2	2	2	28	0	6	2	0	64
d__Bacteria	k__unclassified_d__Bacteria	p__Bacteroidetes	c__Flavobacteriia	o__Flavobacteriales	f__Flavobacteriaceae	g__Aquimarina	s__Aquimarina_sp._RZW4-3-2	10	0	10	0	6	0	4	14	0	0	8	18	70
d__Bacteria	k__unclassified_d__Bacteria	p__Cyanobacteria	c__unclassified_p__Cyanobacteria	o__Pleurocapsales	f__unclassified_o__Pleurocapsales	g__Xenococcus	s__Xenococcus_sp._PCC_7305	0	48	30	0	12	4	14	10	0	0	0	4	122
d__Bacteria	k__unclassified_d__Bacteria	p__Proteobacteria	c__Gammaproteobacteria	o__Enterobacteriales	f__Enterobacteriaceae	g__Budvicia	s__Budvicia_aquatica	76	48	40	54	28	32	196	114	46	84	20	26	764
d__Bacteria	k__unclassified_d__Bacteria	p__Firmicutes	c__Bacilli	o__Bacillales	f__Bacillaceae	g__unclassified_f__Bacillaceae	s__Bacillaceae_bacterium_JMAK1	26	452	164	30	16	46	32	308	214	292	78	18	1676
d__Bacteria	k__unclassified_d__Bacteria	p__Actinobacteria	c__Actinobacteria	o__Streptomycetales	f__Streptomycetaceae	g__Kitasatospora	s__unclassified_g__Kitasatospora	8	46	38	18	10	8	34	36	54	8	12	6	278
d__Bacteria	k__unclassified_d__Bacteria	p__Proteobacteria	c__Gammaproteobacteria	o__Cellvibrionales	f__Halieaceae	g__unclassified_f__Halieaceae	s__gamma_proteobacterium_IMCC3088	0	0	0	0	4	0	0	0	0	0	4	2	10
d__Bacteria	k__unclassified_d__Bacteria	p__Firmicutes	c__Clostridia	o__Clostridiales	f__Oscillospiraceae	g__Oscillibacter	s__Oscillibacter_valericigenes	44354	68046	123862	21540	45968	28762	60830	45502	61710	42972	14610	29008	587164
d__Bacteria	k__unclassified_d__Bacteria	p__Firmicutes	c__Bacilli	o__Bacillales	f__Bacillaceae	g__Bacillus	s__Bacillus_smithii	76	136	310	30	102	62	318	64	132	26	26	80	1362
d__Bacteria	k__unclassified_d__Bacteria	p__Actinobacteria	c__Actinobacteria	o__Micrococcales	f__Cellulomonadaceae	g__Actinotalea	s__Actinotalea_fermentans	0	0	0	4	0	0	0	0	4	6	0	0	14
d__Bacteria	k__unclassified_d__Bacteria	p__Firmicutes	c__Bacilli	o__Bacillales	f__Paenibacillaceae	g__Paenibacillus	s__Paenibacillus_sp._P22	96	110	234	148	160	168	188	64	170	230	112	100	1780
d__Bacteria	k__unclassified_d__Bacteria	p__Proteobacteria	c__Alphaproteobacteria	o__Rhodospirillales	f__Acetobacteraceae	g__Acetobacter	s__Acetobacter_sp._CAG:977	74	212	188	106	50	152	78	328	194	54	48	140	1624
d__Bacteria	k__unclassified_d__Bacteria	p__Bacteroidetes	c__Bacteroidia	o__Bacteroidales	f__Prevotellaceae	g__Prevotella	s__Prevotella_corporis	4866	2796	4338	4064	7998	4942	4588	5128	1466	3058	3448	3026	49718
d__Bacteria	k__unclassified_d__Bacteria	p__Firmicutes	c__Clostridia	o__unclassified_c__Clostridia	f__unclassified_c__Clostridia	g__unclassified_c__Clostridia	s__Clostridia_bacterium_UC5.1-1C12	1280	1968	2338	564	1268	572	1236	1484	2350	942	362	732	15096
d__Bacteria	k__unclassified_d__Bacteria	p__Firmicutes	c__Negativicutes	o__Selenomonadales	f__Veillonellaceae	g__Veillonella	s__Veillonella_sp._AS16	0	0	6	10	10	6	26	2	0	2	18	8	88
d__Bacteria	k__unclassified_d__Bacteria	p__Proteobacteria	c__Gammaproteobacteria	o__Alteromonadales	f__Alteromonadaceae	g__Paraglaciecola	s__Paraglaciecola_arctica	6	48	6	4	14	2	28	12	58	4	4	16	202
d__Bacteria	k__unclassified_d__Bacteria	p__unclassified_d__Bacteria	c__unclassified_d__Bacteria	o__unclassified_d__Bacteria	f__unclassified_d__Bacteria	g__unclassified_d__Bacteria	s__bacterium_OL-1	1602	1548	3246	17378	5712	1230	1614	2288	1284	5786	256	3314	45258
d__Bacteria	k__unclassified_d__Bacteria	p__Firmicutes	c__Bacilli	o__Bacillales	f__Alicyclobacillaceae	g__Alicyclobacillus	s__Alicyclobacillus_sendaiensis	18	0	0	66	6	160	2	28	10	0	54	188	532
d__Bacteria	k__unclassified_d__Bacteria	p__Proteobacteria	c__Deltaproteobacteria	o__Desulfobacterales	f__Desulfobulbaceae	g__Desulfocapsa	s__Desulfocapsa_sulfexigens	128	170	228	68	62	34	48	70	132	92	36	28	1096
d__Bacteria	k__unclassified_d__Bacteria	p__Proteobacteria	c__Gammaproteobacteria	o__Pasteurellales	f__Pasteurellaceae	g__Mannheimia	s__Mannheimia_sp._MG13	0	38	6	0	4	0	6	4	14	2	0	0	74
d__Bacteria	k__unclassified_d__Bacteria	p__Firmicutes	c__Clostridia	o__unclassified_c__Clostridia	f__unclassified_c__Clostridia	g__unclassified_c__Clostridia	s__Clostridia_bacterium_UC5.1-2F7	18298	36734	49754	10646	30260	12650	23408	31766	36370	21538	8580	25550	305554
d__Bacteria	k__unclassified_d__Bacteria	p__Firmicutes	c__Clostridia	o__Clostridiales	f__Peptococcaceae	g__Dehalobacter	s__Dehalobacter_sp._FTH1	4450	10860	7900	1712	4252	3176	4446	4772	8140	3412	1230	2588	56938
d__Viruses	k__unclassified_d__Viruses	p__unclassified_d__Viruses	c__unclassified_d__Viruses	o__unclassified_d__Viruses	f__unclassified_d__Viruses	g__unclassified_d__Viruses	s__unidentified_phage	18074	31896	47324	12478	23414	50714	24868	22974	26406	24366	8422	20972	311908
d__Bacteria	k__unclassified_d__Bacteria	p__Proteobacteria	c__Deltaproteobacteria	o__Myxococcales	f__Cystobacteraceae	g__Cystobacter	s__Cystobacter_violaceus	32	6	104	0	50	14	138	6	10	16	0	54	430
d__Bacteria	k__unclassified_d__Bacteria	p__Bacteroidetes	c__Flavobacteriia	o__Flavobacteriales	f__Flavobacteriaceae	g__Aquimarina	s__Aquimarina_agarilytica	6	24	2	4	8	6	28	2	10	10	0	12	112
d__Bacteria	k__unclassified_d__Bacteria	p__unclassified_d__Bacteria	c__unclassified_d__Bacteria	o__unclassified_d__Bacteria	f__unclassified_d__Bacteria	g__unclassified_d__Bacteria	s__uncultured_bacterium_Contig160	24	48	46	12	30	2	26	50	18	18	4	40	318
d__Bacteria	k__unclassified_d__Bacteria	p__Firmicutes	c__Negativicutes	o__Selenomonadales	f__Veillonellaceae	g__Pelosinus	s__Pelosinus_sp._UFO1	1202	1984	2678	968	1620	862	2160	1558	2202	1864	586	1018	18702
d__Bacteria	k__unclassified_d__Bacteria	p__Cyanobacteria	c__unclassified_p__Cyanobacteria	o__Nostocales	f__Nostocaceae	g__Nostoc	s__Nostoc_sp._PCC_7107	34	172	26	32	50	22	18	12	82	146	10	28	632
d__Archaea	k__unclassified_d__Archaea	p__Euryarchaeota	c__Methanomicrobia	o__Methanomicrobiales	f__unclassified_o__Methanomicrobiales	g__unclassified_o__Methanomicrobiales	s__methanogenic_archaeon_mixed_culture_ISO4-G1	572	126	238	82	536	956	400	350	52	210	564	206	4292
d__Bacteria	k__unclassified_d__Bacteria	p__Firmicutes	c__Clostridia	o__Clostridiales	f__unclassified_o__Clostridiales	g__unclassified_o__Clostridiales	s__Clostridiales_bacterium_1_7_47FAA	56382	147904	97340	27320	36356	23960	40794	98120	144308	128760	15256	29518	846018
d__Bacteria	k__unclassified_d__Bacteria	p__Actinobacteria	c__Actinobacteria	o__Bifidobacteriales	f__Bifidobacteriaceae	g__Bifidobacterium	s__Bifidobacterium_moukalabense	150	142	152	26	90	54	124	156	168	110	4	28	1204
d__Archaea	k__unclassified_d__Archaea	p__Euryarchaeota	c__Methanobacteria	o__Methanobacteriales	f__Methanobacteriaceae	g__Methanobrevibacter	s__Methanobrevibacter_arboriphilus	44	98	136	88	8	64	222	12	50	38	22	82	864
d__Bacteria	k__unclassified_d__Bacteria	p__Firmicutes	c__Bacilli	o__Lactobacillales	f__Enterococcaceae	g__Enterococcus	s__Enterococcus_avium	70	92	74	82	190	110	94	80	62	138	34	124	1150
d__Bacteria	k__unclassified_d__Bacteria	p__Proteobacteria	c__Gammaproteobacteria	o__Cellvibrionales	f__Microbulbiferaceae	g__Microbulbifer	s__Microbulbifer_variabilis	2	6	4	0	4	0	0	0	0	2	0	6	24
[truncated: 4,738 more rows]

## Sheet: Table S6
Table S6. Alpha diversity analysis of the metagenomic sequencing
[truncated: 5 more rows]

## Sheet: Table S7
Table S7. Statistical information of the identified metabolites
[truncated: 3 more rows]
